# Supplementary material for: The rise and global spread of IMP carbapenemases (1996-2023): a genomic epidemiology study
Source: Nat Commun. 2025 Dec 9;17:183. doi: 10.1038/s41467-025-66874-7 (PMC12780205; doi:10.1038/s41467-025-66874-7)
Supplement: Supplementary file 4 — Supplementary Data 1-11 [file 41467_2025_66874_MOESM4_ESM.xlsx]

## Sheet: Table_S1
Filename	Species	Clonal_Group	SKA_cluster	Gene_symbol	contig_BV_edit	Contig_id	contig	Start	Stop	Strand	cluster_flanker	Class	Subclass	Method	Target_length	Reference_sequence_length	X._Coverage_of_reference_sequence	X._Identity_to_reference_sequence	Alignment_length	Accession_of_closest_sequence	Name_of_closest_sequence	assembly_full	species_speciator	species_kleborate	species_browser	scheme_mlst	ST	contigs	length	country	city	BioSample	BioProject	date	location	assembly_type	year	isolation_source	isolation_type	isolation_type_nenad	rep_type_bhargava	rep_type_nenad	fusion_plasmid	primary_cluster	secondary_cluster	seq_tech	assembly_source	changed	cluster_mob
GCA_030183835	Serratia marcescens	CG1	5	blaIMP-4	GCA_030183835.1_hybrid_2	2	GCA_030183835.1_hybrid_2	114585	115322	+	223	BETA-LACTAM	CARBAPENEM	ALLELEX	246	246	100	100	246	WP_015060105.1	subclass B1 metallo-beta-lactamase IMP-4	GCA_030183835.1_hybrid	Serratia marcescens	Serratia marcescens	NA	-	NA	4	5754834	Australia	Melbourne	NA	NA	NA	NA	longread/hybrid	2002	Urine	clinical	human	IncC	IncC	NA	AA860	AJ266	Nanopore-Illumina	alfred	No	AA860_AJ266
GCA_030183675	Serratia marcescens	CG1	5	blaIMP-4	GCA_030183675.1_hybrid_2	2	GCA_030183675.1_hybrid_2	114585	115322	+	223	BETA-LACTAM	CARBAPENEM	ALLELEX	246	246	100	100	246	WP_015060105.1	subclass B1 metallo-beta-lactamase IMP-4	GCA_030183675.1_hybrid	Serratia marcescens	Serratia marcescens	NA	-	NA	11	5777653	Australia	Melbourne	NA	NA	NA	NA	longread/hybrid	2004	Blood	clinical	human	IncC,rep_cluster_2335	IncC	NA	AA860	AJ266	Nanopore-Illumina	alfred	No	AA860_AJ266
GCA_030183815	Serratia marcescens	CG1	1	blaIMP-4	JARTNQ010000021.1	JARTNQ010000021.1	GCA_030183815.1_illumina_JARTNQ010000021.1	83532	84269	+	NA	BETA-LACTAM	CARBAPENEM	ALLELEX	246	246	100	100	246	WP_015060105.1	subclass B1 metallo-beta-lactamase IMP-4	GCA_030183815.1_illumina	Serratia marcescens	Serratia marcescens	NA	-	NA	228	5763923	Australia	Melbourne	NA	NA	NA	NA	shortread	2004	Other	clinical	human	NA	NA	NA	NA	NA	Illumina	alfred	No	NA
GCA_030183035	Serratia marcescens	CG1	2	blaIMP-4	JARTMF010000020.1	JARTMF010000020.1	GCA_030183035.1_illumina_JARTMF010000020.1	6433	7170	-	NA	BETA-LACTAM	CARBAPENEM	ALLELEX	246	246	100	100	246	WP_015060105.1	subclass B1 metallo-beta-lactamase IMP-4	GCA_030183035.1_illumina	Serratia marcescens	Serratia marcescens	NA	-	NA	246	5776760	Australia	Melbourne	NA	NA	NA	NA	shortread	2005	Respiratory	clinical	human	NA	NA	NA	NA	NA	Illumina	alfred	No	NA
GCA_030183325	Serratia marcescens	CG1	1	blaIMP-4	JARTMT010000069.1	JARTMT010000069.1	GCA_030183325.1_illumina_JARTMT010000069.1	6777	7514	-	NA	BETA-LACTAM	CARBAPENEM	ALLELEX	246	246	100	100	246	WP_015060105.1	subclass B1 metallo-beta-lactamase IMP-4	GCA_030183325.1_illumina	Serratia marcescens	Serratia marcescens	NA	-	NA	272	5757492	Australia	Melbourne	NA	NA	NA	NA	shortread	2005	Other	clinical	human	NA	NA	NA	NA	NA	Illumina	alfred	No	NA
GCA_030182995	Serratia marcescens	CG1	1	blaIMP-4	JARTMB010000074.1	JARTMB010000074.1	GCA_030182995.1_illumina_JARTMB010000074.1	5123	5860	+	NA	BETA-LACTAM	CARBAPENEM	ALLELEX	246	246	100	100	246	WP_015060105.1	subclass B1 metallo-beta-lactamase IMP-4	GCA_030182995.1_illumina	Serratia marcescens	Serratia marcescens	NA	-	NA	290	5766321	Australia	Melbourne	NA	NA	NA	NA	shortread	2006	Respiratory	clinical	human	NA	NA	NA	NA	NA	Illumina	alfred	No	NA
GCA_030182775	Serratia marcescens	CG1	1	blaIMP-4	JARTLS010000004.1	JARTLS010000004.1	GCA_030182775.1_illumina_JARTLS010000004.1	83807	84544	+	NA	BETA-LACTAM	CARBAPENEM	ALLELEX	246	246	100	100	246	WP_015060105.1	subclass B1 metallo-beta-lactamase IMP-4	GCA_030182775.1_illumina	Serratia marcescens	Serratia marcescens	NA	-	NA	471	5547877	Australia	Melbourne	NA	NA	NA	NA	shortread	2007	Respiratory	clinical	human	NA	NA	NA	NA	NA	Illumina	alfred	No	NA
GCA_030182815	Serratia marcescens	CG1	4	blaIMP-4	JARTLR010000007.1	JARTLR010000007.1	GCA_030182815.1_illumina_JARTLR010000007.1	83807	84544	+	NA	BETA-LACTAM	CARBAPENEM	ALLELEX	246	246	100	100	246	WP_015060105.1	subclass B1 metallo-beta-lactamase IMP-4	GCA_030182815.1_illumina	Serratia marcescens	Serratia marcescens	NA	-	NA	333	5607378	Australia	Melbourne	NA	NA	NA	NA	shortread	2007	Blood	clinical	human	NA	NA	NA	NA	NA	Illumina	alfred	No	NA
GCA_030169065	Klebsiella pneumoniae	ST20	1	blaIMP-4	GCA_030169065.1_hybrid_contig_1	contig_1	GCA_030169065.1_hybrid_contig_1,GCA_030169065.1_hybrid_contig_1	4785287	4786024	+	1006	BETA-LACTAM	CARBAPENEM	ALLELEX	246	246	100	100	246	WP_015060105.1	subclass B1 metallo-beta-lactamase IMP-4	GCA_030169065.1_hybrid	Klebsiella pneumoniae	Klebsiella pneumoniae	NA	klebsiella	20	1	5393684	Australia	Melbourne	NA	NA	NA	NA	longread/hybrid	2008	Skin and soft tissue	clinical	human	IncC,IncHI2A,rep_cluster_1088	IncHI2A	Yes	AA739	AJ058	Nanopore-Illumina	alfred	No	AA739_AJ058
GCA_030182705	Serratia marcescens	CG1	3	blaIMP-4	JARTLO010000066.1	JARTLO010000066.1	GCA_030182705.1_illumina_JARTLO010000066.1	5111	5848	+	NA	BETA-LACTAM	CARBAPENEM	ALLELEX	246	246	100	100	246	WP_015060105.1	subclass B1 metallo-beta-lactamase IMP-4	GCA_030182705.1_illumina	Serratia marcescens	Serratia marcescens	NA	-	NA	234	5696623	Australia	Melbourne	NA	NA	NA	NA	shortread	2008	Respiratory	clinical	human	NA	NA	NA	NA	NA	Illumina	alfred	No	NA
GCA_030186435	Serratia marcescens	CG1	2	blaIMP-4	GCA_030186435.1_hybrid_2	2	GCA_030186435.1_hybrid_2	118403	119140	+	20	BETA-LACTAM	CARBAPENEM	ALLELEX	246	246	100	100	246	WP_015060105.1	subclass B1 metallo-beta-lactamase IMP-4	GCA_030186435.1_hybrid	Serratia marcescens	Serratia marcescens	NA	-	NA	5	5884434	Australia	Melbourne	NA	NA	NA	NA	longread/hybrid	2008	Skin and soft tissue	clinical	human	IncC	IncC	NA	AA860	AJ266	Nanopore-Illumina	alfred	No	AA860_AJ266
GCA_030186495	Serratia marcescens	CG1	4	blaIMP-4	GCA_030186495.1_hybrid_3	3	GCA_030186495.1_hybrid_3	114585	115322	+	223	BETA-LACTAM	CARBAPENEM	ALLELEX	246	246	100	100	246	WP_015060105.1	subclass B1 metallo-beta-lactamase IMP-4	GCA_030186495.1_hybrid	Serratia marcescens	Serratia marcescens	NA	-	NA	16	5729624	Australia	Melbourne	NA	NA	NA	NA	longread/hybrid	2008	Blood	clinical	human	IncC	IncC	NA	AA860	AJ266	Nanopore-Illumina	alfred	No	AA860_AJ266
GCA_030186595	Serratia marcescens	CG1	4	blaIMP-4	GCA_030186595.1_hybrid_2	2	GCA_030186595.1_hybrid_2	115651	116388	+	223	BETA-LACTAM	CARBAPENEM	ALLELEX	246	246	100	100	246	WP_015060105.1	subclass B1 metallo-beta-lactamase IMP-4	GCA_030186595.1_hybrid	Serratia marcescens	Serratia marcescens	NA	-	NA	4	5653287	Australia	Melbourne	NA	NA	NA	NA	longread/hybrid	2008	Respiratory	clinical	human	IncC	IncC	NA	AA860	AJ266	Nanopore-Illumina	alfred	No	AA860_AJ266
GCA_030186815	Serratia marcescens	CG1	3	blaIMP-4	GCA_030186815.1_hybrid_3	3	GCA_030186815.1_hybrid_3	115912	116649	+	20	BETA-LACTAM	CARBAPENEM	ALLELEX	246	246	100	100	246	WP_015060105.1	subclass B1 metallo-beta-lactamase IMP-4	GCA_030186815.1_hybrid	Serratia marcescens	Serratia marcescens	NA	-	NA	4	5802481	Australia	Melbourne	NA	NA	NA	NA	longread/hybrid	2008	Respiratory	clinical	human	IncC	IncC	NA	AA860	AJ266	Nanopore-Illumina	alfred	No	AA860_AJ266
GCA_030185675	Serratia marcescens	CG1	4	blaIMP-4	GCA_030185675.1_hybrid_2	2	GCA_030185675.1_hybrid_2	115921	116658	+	223	BETA-LACTAM	CARBAPENEM	ALLELEX	246	246	100	100	246	WP_015060105.1	subclass B1 metallo-beta-lactamase IMP-4	GCA_030185675.1_hybrid	Serratia marcescens	Serratia marcescens	NA	-	NA	4	5679140	Australia	Melbourne	NA	NA	NA	NA	longread/hybrid	2009	Skin and soft tissue	clinical	human	IncC	IncC	NA	AA860	AJ266	Nanopore-Illumina	alfred	No	AA860_AJ266
GCA_016772975	Klebsiella pneumoniae	ST4379	1	blaIMP-4	GCA_016772975.1_hybrid_3	3	GCA_016772975.1_hybrid_3	115534	116271	+	408	BETA-LACTAM	CARBAPENEM	ALLELEX	246	246	100	100	246	WP_015060105.1	subclass B1 metallo-beta-lactamase IMP-4	GCA_016772975.1_hybrid	Klebsiella pneumoniae	Klebsiella pneumoniae	NA	klebsiella	4379	37	6195164	Australia	Melbourne	NA	NA	NA	NA	longread/hybrid	2010	Other	clinical	human	IncC	IncC	NA	AA860	AJ266	Nanopore-Illumina	alfred	No	AA860_AJ266
GCA_030185755	Serratia marcescens	CG1	2	blaIMP-4	GCA_030185755.1_hybrid_2	2	GCA_030185755.1_hybrid_2	118403	119140	+	20	BETA-LACTAM	CARBAPENEM	ALLELEX	246	246	100	100	246	WP_015060105.1	subclass B1 metallo-beta-lactamase IMP-4	GCA_030185755.1_hybrid	Serratia marcescens	Serratia marcescens	NA	-	NA	5	5875908	Australia	Melbourne	NA	NA	NA	NA	longread/hybrid	2010	Respiratory	clinical	human	IncC	IncC	NA	AA860	AJ266	Nanopore-Illumina	alfred	No	AA860_AJ266
GCA_030185795	Serratia marcescens	CG1	2	blaIMP-4	GCA_030185795.1_hybrid_2	2	GCA_030185795.1_hybrid_2	118402	119139	+	20	BETA-LACTAM	CARBAPENEM	ALLELEX	246	246	100	100	246	WP_015060105.1	subclass B1 metallo-beta-lactamase IMP-4	GCA_030185795.1_hybrid	Serratia marcescens	Serratia marcescens	NA	-	NA	7	5866200	Australia	Melbourne	NA	NA	NA	NA	longread/hybrid	2010	Skin and soft tissue	clinical	human	IncC	IncC	NA	AA860	AJ266	Nanopore-Illumina	alfred	No	AA860_AJ266
GCA_030185865	Serratia marcescens	CG1	2	blaIMP-4	GCA_030185865.1_hybrid_2	2	GCA_030185865.1_hybrid_2	118781	119518	+	20	BETA-LACTAM	CARBAPENEM	ALLELEX	246	246	100	100	246	WP_015060105.1	subclass B1 metallo-beta-lactamase IMP-4	GCA_030185865.1_hybrid	Serratia marcescens	Serratia marcescens	NA	-	NA	11	5920865	Australia	Melbourne	NA	NA	NA	NA	longread/hybrid	2011	Skin and soft tissue	clinical	human	IncC	IncC	NA	AA860	AJ266	Nanopore-Illumina	alfred	No	AA860_AJ266
GCA_030185925	Serratia marcescens	CG1	2	blaIMP-4	GCA_030185925.1_hybrid_2	2	GCA_030185925.1_hybrid_2	118403	119140	+	20	BETA-LACTAM	CARBAPENEM	ALLELEX	246	246	100	100	246	WP_015060105.1	subclass B1 metallo-beta-lactamase IMP-4	GCA_030185925.1_hybrid	Serratia marcescens	Serratia marcescens	NA	-	NA	6	5899771	Australia	Melbourne	NA	NA	NA	NA	longread/hybrid	2011	Respiratory	clinical	human	IncC	IncC	NA	AA860	AJ266	Nanopore-Illumina	alfred	No	AA860_AJ266
GCA_030185975	Serratia marcescens	CG1	2	blaIMP-4	GCA_030185975.1_hybrid_2	2	GCA_030185975.1_hybrid_2	119957	120694	+	20	BETA-LACTAM	CARBAPENEM	ALLELEX	246	246	100	100	246	WP_015060105.1	subclass B1 metallo-beta-lactamase IMP-4	GCA_030185975.1_hybrid	Serratia marcescens	Serratia marcescens	NA	-	NA	5	5953230	Australia	Melbourne	NA	NA	NA	NA	longread/hybrid	2012	Urine	clinical	human	IncC	IncC	NA	AA860	AJ266	Nanopore-Illumina	alfred	No	AA860_AJ266
GCA_030186095	Serratia marcescens	CG1	2	blaIMP-4	GCA_030186095.1_hybrid_2	2	GCA_030186095.1_hybrid_2	156946	157683	+	20	BETA-LACTAM	CARBAPENEM	ALLELEX	246	246	100	100	246	WP_015060105.1	subclass B1 metallo-beta-lactamase IMP-4	GCA_030186095.1_hybrid	Serratia marcescens	Serratia marcescens	NA	-	NA	19	5931438	Australia	Melbourne	NA	NA	NA	NA	longread/hybrid	2012	Other	clinical	human	IncC	IncC	NA	AA860	AJ266	Nanopore-Illumina	alfred	No	AA860_AJ266
GCA_016774095	Klebsiella pneumoniae	ST4379	1	blaIMP-4	GCA_016774095.1_hybrid_4	4	GCA_016774095.1_hybrid_4	167132	167869	+	488	BETA-LACTAM	CARBAPENEM	ALLELEX	246	246	100	100	246	WP_015060105.1	subclass B1 metallo-beta-lactamase IMP-4	GCA_016774095.1_hybrid	Klebsiella pneumoniae	Klebsiella pneumoniae	NA	klebsiella	4379	23	5975990	Australia	Melbourne	NA	NA	NA	NA	longread/hybrid	2013	Urine	clinical	human	ColRNAI_rep_cluster_1987,IncC,IncP	IncC	NA	AA860	AJ266	Nanopore-Illumina	alfred	No	AA860_AJ266
GCA_030186205	Serratia marcescens	CG1	2	blaIMP-4	JARTSG010000078.1	JARTSG010000078.1	GCA_030186205.1_illumina_JARTSG010000078.1	6569	7306	-	NA	BETA-LACTAM	CARBAPENEM	ALLELEX	246	246	100	100	246	WP_015060105.1	subclass B1 metallo-beta-lactamase IMP-4	GCA_030186205.1_illumina	Serratia marcescens	Serratia marcescens	NA	-	NA	700	5958658	Australia	Melbourne	NA	NA	NA	NA	shortread	2013	Skin and soft tissue	clinical	human	NA	NA	NA	NA	NA	Illumina	alfred	No	NA
GCA_030186255	Serratia marcescens	CG1	2	blaIMP-4	GCA_030186255.1_hybrid_2	2	GCA_030186255.1_hybrid_2	118403	119140	+	20	BETA-LACTAM	CARBAPENEM	ALLELEX	246	246	100	100	246	WP_015060105.1	subclass B1 metallo-beta-lactamase IMP-4	GCA_030186255.1_hybrid	Serratia marcescens	Serratia marcescens	NA	-	NA	4	5931599	Australia	Melbourne	NA	NA	NA	NA	longread/hybrid	2013	Blood	clinical	human	IncC	IncC	NA	AA860	AJ266	Nanopore-Illumina	alfred	No	AA860_AJ266
GCA_030186275	Serratia marcescens	CG1	2	blaIMP-4	GCA_030186275.1_hybrid_2	2	GCA_030186275.1_hybrid_2	118403	119140	+	20	BETA-LACTAM	CARBAPENEM	ALLELEX	246	246	100	100	246	WP_015060105.1	subclass B1 metallo-beta-lactamase IMP-4	GCA_030186275.1_hybrid	Serratia marcescens	Serratia marcescens	NA	-	NA	5	5920807	Australia	Melbourne	NA	NA	NA	NA	longread/hybrid	2013	Other	clinical	human	IncC	IncC	NA	AA860	AJ266	Nanopore-Illumina	alfred	No	AA860_AJ266
GCA_030186285	Serratia marcescens	CG1	2	blaIMP-4	GCA_030186285.1_hybrid_2	2	GCA_030186285.1_hybrid_2	119558	120295	+	20	BETA-LACTAM	CARBAPENEM	ALLELEX	246	246	100	100	246	WP_015060105.1	subclass B1 metallo-beta-lactamase IMP-4	GCA_030186285.1_hybrid	Serratia marcescens	Serratia marcescens	NA	-	NA	4	5894443	Australia	Melbourne	NA	NA	NA	NA	longread/hybrid	2013	Skin and soft tissue	clinical	human	IncC	IncC	NA	AA860	AJ266	Nanopore-Illumina	alfred	No	AA860_AJ266
GCA_030186055	Serratia marcescens	CG1	2	blaIMP-4	GCA_030186055.1_hybrid_2	2	GCA_030186055.1_hybrid_2	119558	120295	+	20	BETA-LACTAM	CARBAPENEM	ALLELEX	246	246	100	100	246	WP_015060105.1	subclass B1 metallo-beta-lactamase IMP-4	GCA_030186055.1_hybrid	Serratia marcescens	Serratia marcescens	NA	-	NA	5	5881473	Australia	Melbourne	NA	NA	NA	NA	longread/hybrid	2014	Urine	clinical	human	IncC	IncC	NA	AA860	AJ266	Nanopore-Illumina	alfred	No	AA860_AJ266
GCA_030186135	Serratia marcescens	CG1	2	blaIMP-4	GCA_030186135.1_hybrid_2	2	GCA_030186135.1_hybrid_2	118403	119140	+	20	BETA-LACTAM	CARBAPENEM	ALLELEX	246	246	100	100	246	WP_015060105.1	subclass B1 metallo-beta-lactamase IMP-4	GCA_030186135.1_hybrid	Serratia marcescens	Serratia marcescens	NA	-	NA	9	5910327	Australia	Melbourne	NA	NA	NA	NA	longread/hybrid	2014	Other	clinical	human	IncC	IncC	NA	AA860	AJ266	Nanopore-Illumina	alfred	No	AA860_AJ266
GCA_030186165	Serratia marcescens	CG1	4	blaIMP-4	GCA_030186165.1_hybrid_2	2	GCA_030186165.1_hybrid_2	115740	116477	+	223	BETA-LACTAM	CARBAPENEM	ALLELEX	246	246	100	100	246	WP_015060105.1	subclass B1 metallo-beta-lactamase IMP-4	GCA_030186165.1_hybrid	Serratia marcescens	Serratia marcescens	NA	-	NA	13	5643491	Australia	Melbourne	NA	NA	NA	NA	longread/hybrid	2014	Intra-abdominal	clinical	human	IncC	IncC	NA	AA860	AJ266	Nanopore-Illumina	alfred	No	AA860_AJ266
GCA_030186345	Serratia marcescens	CG1	1	blaIMP-4	GCA_030186345.1_hybrid_3	3	GCA_030186345.1_hybrid_3	117248	117985	+	20	BETA-LACTAM	CARBAPENEM	ALLELEX	246	246	100	100	246	WP_015060105.1	subclass B1 metallo-beta-lactamase IMP-4	GCA_030186345.1_hybrid	Serratia marcescens	Serratia marcescens	NA	-	NA	15	5882818	Australia	Melbourne	NA	NA	NA	NA	longread/hybrid	2015	Skin and soft tissue	clinical	human	IncC	IncC	NA	AA860	AJ266	Nanopore-Illumina	alfred	No	AA860_AJ266
GCA_016774135	Enterobacter hormaechei	ST114	3	blaIMP-4	GCA_016774135.1_hybrid_3	3	GCA_016774135.1_hybrid_3	66911	67648	+	223	BETA-LACTAM	CARBAPENEM	ALLELEX	246	246	100	100	246	WP_015060105.1	subclass B1 metallo-beta-lactamase IMP-4	GCA_016774135.1_hybrid	Enterobacter hormaechei	Enterobacter hormaechei	NA	ecloacae	114	10	5334421	Australia	Melbourne	NA	NA	NA	NA	longread/hybrid	2016	Urine	clinical	human	IncFIA,IncFIB,IncP	IncFIA,IncFIB,IncP	NA	AD444	AN003	NA	alfred	No	AD444_AN003
GCA_016772995	Klebsiella michiganensis	ST50	1	blaIMP-4	GCA_016772995.1_hybrid_CPO116_medaka_polypolish_polca_contig_2	CPO116_medaka_polypolish_polca_contig_2	GCA_016772995.1_hybrid_CPO116_medaka_polypolish_polca_contig_2	339425	340162	-	52	BETA-LACTAM	CARBAPENEM	ALLELEX	246	246	100	100	246	WP_015060105.1	subclass B1 metallo-beta-lactamase IMP-4	GCA_016772995.1_hybrid	Klebsiella michiganensis	Klebsiella michiganensis	NA	koxytoca	50	5	6506563	Australia	Melbourne	NA	NA	NA	NA	longread/hybrid	2016	Urine	clinical	human	IncHI2A,rep_cluster_1088	IncHI2A	NA	AA739	AJ055	Nanopore-Illumina	alfred	No	AA739_AJ055
GCA_016773035	Klebsiella oxytoca	ST278	1	blaIMP-4	GCA_016773035.1_hybrid_2	2	GCA_016773035.1_hybrid_2	258150	258887	-	52	BETA-LACTAM	CARBAPENEM	ALLELEX	246	246	100	100	246	WP_015060105.1	subclass B1 metallo-beta-lactamase IMP-4	GCA_016773035.1_hybrid	Klebsiella oxytoca	Klebsiella oxytoca	NA	koxytoca	278	5	6228470	Australia	Melbourne	NA	NA	NA	NA	longread/hybrid	2016	Rectal swab	clinical	human	IncHI2A,rep_cluster_1088	IncHI2A	NA	AA739	AJ055	Nanopore-Illumina	alfred	No	AA739_AJ055
GCA_016774035	Klebsiella oxytoca	ST278	1	blaIMP-4	GCA_016774035.1_hybrid_2	2	GCA_016774035.1_hybrid_2	258150	258887	-	52	BETA-LACTAM	CARBAPENEM	ALLELEX	246	246	100	100	246	WP_015060105.1	subclass B1 metallo-beta-lactamase IMP-4	GCA_016774035.1_hybrid	Klebsiella oxytoca	Klebsiella oxytoca	NA	koxytoca	278	5	6240397	Australia	Melbourne	NA	NA	NA	NA	longread/hybrid	2016	Rectal swab	clinical	human	IncHI2A,rep_cluster_1088	IncHI2A	NA	AA739	AJ055	Nanopore-Illumina	alfred	No	AA739_AJ055
GCA_016774075	Klebsiella oxytoca	ST278	1	blaIMP-4	GCA_016774075.1_hybrid_2	2	GCA_016774075.1_hybrid_2	258150	258887	-	991	BETA-LACTAM	CARBAPENEM	ALLELEX	246	246	100	100	246	WP_015060105.1	subclass B1 metallo-beta-lactamase IMP-4	GCA_016774075.1_hybrid	Klebsiella oxytoca	Klebsiella oxytoca	NA	koxytoca	278	8	6242390	Australia	Melbourne	NA	NA	NA	NA	longread/hybrid	2016	Urine	clinical	human	IncHI2A,rep_cluster_1088	IncHI2A	NA	AA739	AJ055	Nanopore-Illumina	alfred	No	AA739_AJ055
GCA_030183985	Serratia marcescens	CG1	6	blaIMP-4	GCA_030183985.1_hybrid_3	3	GCA_030183985.1_hybrid_3	115912	116649	+	762	BETA-LACTAM	CARBAPENEM	ALLELEX	246	246	100	100	246	WP_015060105.1	subclass B1 metallo-beta-lactamase IMP-4	GCA_030183985.1_hybrid	Serratia marcescens	Serratia marcescens	NA	-	NA	7	5853412	Australia	Melbourne	NA	NA	NA	NA	longread/hybrid	2017	Urine	clinical	human	IncC	IncC	NA	AA860	AJ266	Nanopore-Illumina	alfred	No	AA860_AJ266
GCA_030184015	Serratia marcescens	CG1	2	blaIMP-4	GCA_030184015.1_hybrid_3	3	GCA_030184015.1_hybrid_3	119739	120476	+	20	BETA-LACTAM	CARBAPENEM	ALLELEX	246	246	100	100	246	WP_015060105.1	subclass B1 metallo-beta-lactamase IMP-4	GCA_030184015.1_hybrid	Serratia marcescens	Serratia marcescens	NA	-	NA	8	5938879	Australia	Melbourne	NA	NA	NA	NA	longread/hybrid	2017	Respiratory	clinical	human	IncC	IncC	NA	AA860	AJ266	Nanopore-Illumina	alfred	No	AA860_AJ266
GCA_030184035	Serratia marcescens	CG1	2	blaIMP-4	GCA_030184035.1_hybrid_5	5	GCA_030184035.1_hybrid_5	118782	119519	+	20	BETA-LACTAM	CARBAPENEM	ALLELEX	246	246	100	100	246	WP_015060105.1	subclass B1 metallo-beta-lactamase IMP-4	GCA_030184035.1_hybrid	Serratia marcescens	Serratia marcescens	NA	-	NA	9	5833013	Australia	Melbourne	NA	NA	NA	NA	longread/hybrid	2017	Urine	clinical	human	IncC	IncC	NA	AA860	AJ266	Nanopore-Illumina	alfred	No	AA860_AJ266
GCA_030184075	Serratia marcescens	CG1	2	blaIMP-4	GCA_030184075.1_hybrid_8	8	GCA_030184075.1_hybrid_8	77001	77738	+	20	BETA-LACTAM	CARBAPENEM	ALLELEX	246	246	100	100	246	WP_015060105.1	subclass B1 metallo-beta-lactamase IMP-4	GCA_030184075.1_hybrid	Serratia marcescens	Serratia marcescens	NA	-	NA	14	5855789	Australia	Melbourne	NA	NA	NA	NA	longread/hybrid	2017	Other	clinical	human	IncC	IncC	NA	AA860	AJ266	Nanopore-Illumina	alfred	No	AA860_AJ266
GCA_016773095	Enterobacter hormaechei	ST190	1	blaIMP-4	GCA_016773095.1_hybrid_2	2	GCA_016773095.1_hybrid_2	258152	258889	-	52	BETA-LACTAM	CARBAPENEM	ALLELEX	246	246	100	100	246	WP_015060105.1	subclass B1 metallo-beta-lactamase IMP-4	GCA_016773095.1_hybrid	Enterobacter hormaechei	Enterobacter hormaechei	NA	ecloacae	190	4	5384729	Australia	Melbourne	NA	NA	NA	NA	longread/hybrid	2018	Urine	clinical	human	IncHI2A,rep_cluster_1088	IncHI2A	NA	AA739	AJ055	NA	alfred	No	AA739_AJ055
GCA_016774315	Enterobacter hormaechei	STNA	1	blaIMP-4	GCA_016774315.1_hybrid_contig_1	contig_1	GCA_016774315.1_hybrid_contig_1	299512	300249	-	52	BETA-LACTAM	CARBAPENEM	ALLELEX	246	246	100	100	246	WP_015060105.1	subclass B1 metallo-beta-lactamase IMP-4	GCA_016774315.1_hybrid	Enterobacter hormaechei	Enterobacter hormaechei	NA	koxytoca	NA	5	6664831	Australia	Melbourne	NA	NA	NA	NA	longread/hybrid	2018	Rectal swab	clinical	human	IncHI2A,rep_cluster_1088	IncHI2A	NA	AA739	AJ058	Nanopore-Illumina	alfred	No	AA739_AJ058
GCA_016773175	Klebsiella oxytoca	ST178	1	blaIMP-4	GCA_016773175.1_hybrid_2	2	GCA_016773175.1_hybrid_2	244686	245423	-	52	BETA-LACTAM	CARBAPENEM	ALLELEX	246	246	100	100	246	WP_015060105.1	subclass B1 metallo-beta-lactamase IMP-4	GCA_016773175.1_hybrid	Klebsiella oxytoca	Klebsiella oxytoca	NA	koxytoca	178	3	6436055	Australia	Melbourne	NA	NA	NA	NA	longread/hybrid	2018	Urine	clinical	human	IncHI2A,rep_cluster_1088	IncHI2A	NA	AA739	AJ058	Nanopore-Illumina	alfred	No	AA739_AJ058
GCA_030187295	Klebsiella pasteurii	ST300	1	blaIMP-4	GCA_030187295.1_hybrid_4	4	GCA_030187295.1_hybrid_4	4256	4993	+	231	BETA-LACTAM	CARBAPENEM	ALLELEX	246	246	100	100	246	WP_015060105.1	subclass B1 metallo-beta-lactamase IMP-4	GCA_030187295.1_hybrid	Klebsiella pasteurii	Klebsiella pasteurii	NA	koxytoca	300	15	6323154	Australia	Melbourne	NA	NA	NA	NA	longread/hybrid	2018	Rectal swab	clinical	human	IncL/M	IncL/M	NA	AA002	AH532	Nanopore-Illumina	alfred	No	AA002_AH532
GCA_030187115	Serratia marcescens	CG1	4	blaIMP-4	JARTTO010000094.1	JARTTO010000094.1	GCA_030187115.1_illumina_JARTTO010000094.1	5696	6433	+	NA	BETA-LACTAM	CARBAPENEM	ALLELEX	246	246	100	100	246	WP_015060105.1	subclass B1 metallo-beta-lactamase IMP-4	GCA_030187115.1_illumina	Serratia marcescens	Serratia marcescens	NA	-	NA	221	5467411	Australia	Melbourne	NA	NA	NA	NA	shortread	2018	Rectal swab	clinical	human	NA	NA	NA	NA	NA	Illumina	alfred	No	NA
GCA_030187135	Serratia marcescens	CG1	2	blaIMP-4	JARTTM010000087.1	JARTTM010000087.1	GCA_030187135.1_illumina_JARTTM010000087.1	6413	7150	-	NA	BETA-LACTAM	CARBAPENEM	ALLELEX	246	246	100	100	246	WP_015060105.1	subclass B1 metallo-beta-lactamase IMP-4	GCA_030187135.1_illumina	Serratia marcescens	Serratia marcescens	NA	-	NA	239	5708127	Australia	Melbourne	NA	NA	NA	NA	shortread	2018	Rectal swab	clinical	human	NA	NA	NA	NA	NA	Illumina	alfred	No	NA
GCA_030187555	Acinetobacter ursingii	ST749	1	blaIMP-4	GCA_030187555.1_hybrid_2	2	GCA_030187555.1_hybrid_2	237911	238648	-	825	BETA-LACTAM	CARBAPENEM	ALLELEX	246	246	100	100	246	WP_015060105.1	subclass B1 metallo-beta-lactamase IMP-4	GCA_030187555.1_hybrid	Acinetobacter ursingii	unknown	NA	abaumannii_2	749	10	4010201	Australia	Melbourne	NA	NA	NA	NA	longread/hybrid	2019	Rectal swab	clinical	human	-	untypable_abaumannii	NA	AC935	AM306	Nanopore-Illumina	alfred	No	AC935_AM306
GCA_030184935	Enterobacter chengduensis	ST1065	1	blaIMP-4	GCA_030184935.1_hybrid_3	3	GCA_030184935.1_hybrid_3	115912	116649	+	217	BETA-LACTAM	CARBAPENEM	ALLELEX	246	246	100	100	246	WP_015060105.1	subclass B1 metallo-beta-lactamase IMP-4	GCA_030184935.1_hybrid	Enterobacter chengduensis	Enterobacter chengduensis	NA	ecloacae	1065	7	5480523	Australia	Melbourne	NA	NA	NA	NA	longread/hybrid	2019	Skin and soft tissue	clinical	human	IncC	IncC	NA	AA860	AJ266	Nanopore-Illumina	alfred	No	AA860_AJ266
GCA_030185365	Escherichia coli	ST155	1	blaIMP-4	GCA_030185365.1_hybrid_2	2	GCA_030185365.1_hybrid_2	170100	170837	+	52	BETA-LACTAM	CARBAPENEM	ALLELEX	246	246	100	100	246	WP_015060105.1	subclass B1 metallo-beta-lactamase IMP-4	GCA_030185365.1_hybrid	Escherichia coli	Escherichia coli / Shigella	NA	ecoli	155	3	5219342	Australia	Melbourne	NA	NA	NA	NA	longread/hybrid	2019	Rectal swab	clinical	human	IncHI2A,IncX1,rep_cluster_1088	IncHI2A	NA	AA739	AJ058	Nanopore-Illumina	alfred	No	AA739_AJ058
GCA_030185235	Klebsiella michiganensis	ST84	1	blaIMP-4	GCA_030185235.1_hybrid_2	2	GCA_030185235.1_hybrid_2,GCA_030185235.1_hybrid_2,GCA_030185235.1_hybrid_2	278597	279334	-	1066	BETA-LACTAM	CARBAPENEM	ALLELEX	246	246	100	100	246	WP_015060105.1	subclass B1 metallo-beta-lactamase IMP-4	GCA_030185235.1_hybrid	Klebsiella michiganensis	Klebsiella michiganensis	NA	koxytoca	84	8	6513885	Australia	Melbourne	NA	NA	NA	NA	longread/hybrid	2019	Rectal swab	clinical	human	IncHI2A,rep_cluster_1088	IncHI2A	NA	AA739	AJ055	Nanopore-Illumina	alfred	No	AA739_AJ055
GCA_030185295	Klebsiella michiganensis	ST84	1	blaIMP-4	GCA_030185295.1_hybrid_2	2	GCA_030185295.1_hybrid_2	260399	261136	-	260	BETA-LACTAM	CARBAPENEM	ALLELEX	246	246	100	100	246	WP_015060105.1	subclass B1 metallo-beta-lactamase IMP-4	GCA_030185295.1_hybrid	Klebsiella michiganensis	Klebsiella michiganensis	NA	koxytoca	84	8	6494910	Australia	Melbourne	NA	NA	NA	NA	longread/hybrid	2019	Respiratory	clinical	human	IncHI2A,rep_cluster_1088	IncHI2A	NA	AA739	AJ055	Nanopore-Illumina	alfred	No	AA739_AJ055
GCA_030184855	Serratia marcescens	CG1	4	blaIMP-4	GCA_030184855.1_hybrid_3	3	GCA_030184855.1_hybrid_3	115740	116477	+	223	BETA-LACTAM	CARBAPENEM	ALLELEX	246	246	100	100	246	WP_015060105.1	subclass B1 metallo-beta-lactamase IMP-4	GCA_030184855.1_hybrid	Serratia marcescens	Serratia marcescens	NA	-	NA	9	5670869	Australia	Melbourne	NA	NA	NA	NA	longread/hybrid	2019	Sink swab	clinical	clinical environment	IncC	IncC	NA	AA860	AJ266	Nanopore-Illumina	alfred	No	AA860_AJ266
GCA_030185195	Serratia marcescens	CG2	1	blaIMP-4	GCA_030185195.1_hybrid_2	2	GCA_030185195.1_hybrid_2	83874	84611	+	20	BETA-LACTAM	CARBAPENEM	ALLELEX	246	246	100	100	246	WP_015060105.1	subclass B1 metallo-beta-lactamase IMP-4	GCA_030185195.1_hybrid	Serratia marcescens	Serratia marcescens	NA	-	NA	6	5549028	Australia	Melbourne	NA	NA	NA	NA	longread/hybrid	2019	Respiratory	clinical	human	IncC	IncC	NA	AA860	AJ266	Nanopore-Illumina	alfred	No	AA860_AJ266
GCA_030185335	Serratia marcescens	CG1	1	blaIMP-4	JARTQP010000084.1	JARTQP010000084.1	GCA_030185335.1_illumina_JARTQP010000084.1	5123	5860	+	NA	BETA-LACTAM	CARBAPENEM	ALLELEX	246	246	100	100	246	WP_015060105.1	subclass B1 metallo-beta-lactamase IMP-4	GCA_030185335.1_illumina	Serratia marcescens	Serratia marcescens	NA	-	NA	234	5697241	Australia	Melbourne	NA	NA	NA	NA	shortread	2019	Rectal swab	clinical	human	NA	NA	NA	NA	NA	Illumina	alfred	No	NA
GCA_030187305	Serratia marcescens	CG1	2	blaIMP-4	JARTTX010000076.1	JARTTX010000076.1	GCA_030187305.1_illumina_JARTTX010000076.1	11028	11765	-	NA	BETA-LACTAM	CARBAPENEM	ALLELEX	246	246	100	100	246	WP_015060105.1	subclass B1 metallo-beta-lactamase IMP-4	GCA_030187305.1_illumina	Serratia marcescens	Serratia marcescens	NA	-	NA	234	5644089	Australia	Melbourne	NA	NA	NA	NA	shortread	2019	Sink swab	environmental/other	clinical environment	NA	NA	NA	NA	NA	Illumina	alfred	No	NA
GCA_030187335	Serratia marcescens	CG2	1	blaIMP-4	JARTTY010000085.1	JARTTY010000085.1	GCA_030187335.1_illumina_JARTTY010000085.1	5123	5860	+	NA	BETA-LACTAM	CARBAPENEM	ALLELEX	246	246	100	100	246	WP_015060105.1	subclass B1 metallo-beta-lactamase IMP-4	GCA_030187335.1_illumina	Serratia marcescens	Serratia marcescens	NA	-	NA	239	5271889	Australia	Melbourne	NA	NA	NA	NA	shortread	2019	Sink swab	environmental/other	clinical environment	NA	NA	NA	NA	NA	Illumina	alfred	No	NA
GCA_030187375	Serratia marcescens	CG2	1	blaIMP-4	GCA_030187375.1_hybrid_2	2	GCA_030187375.1_hybrid_2	83097	83834	+	20	BETA-LACTAM	CARBAPENEM	ALLELEX	246	246	100	100	246	WP_015060105.1	subclass B1 metallo-beta-lactamase IMP-4	GCA_030187375.1_hybrid	Serratia marcescens	Serratia marcescens	NA	-	NA	6	5636791	Australia	Melbourne	NA	NA	NA	NA	longread/hybrid	2019	Sink swab	environmental/other	clinical environment	IncC	IncC	NA	AA860	AJ266	Nanopore-Illumina	alfred	No	AA860_AJ266
GCA_030183895	Serratia marcescens	CG1	2	blaIMP-4	GCA_030183895.1_hybrid_2	2	GCA_030183895.1_hybrid_2	137620	138357	+	20	BETA-LACTAM	CARBAPENEM	ALLELEX	246	246	100	100	246	WP_015060105.1	subclass B1 metallo-beta-lactamase IMP-4	GCA_030183895.1_hybrid	Serratia marcescens	Serratia marcescens	NA	-	NA	4	5836096	Australia	Melbourne	NA	NA	NA	NA	longread/hybrid	2020	Other	clinical	human	ColRNAI_rep_cluster_1987,IncC,rep_cluster_2335	IncC	NA	AA860	AJ266	Nanopore-Illumina	alfred	No	AA860_AJ266
GCA_030183915	Serratia marcescens	CG1	4	blaIMP-4	GCA_030183915.1_hybrid_2	2	GCA_030183915.1_hybrid_2	63444	64181	-	223	BETA-LACTAM	CARBAPENEM	ALLELEX	246	246	100	100	246	WP_015060105.1	subclass B1 metallo-beta-lactamase IMP-4	GCA_030183915.1_hybrid	Serratia marcescens	Serratia marcescens	NA	-	NA	6	5646997	Australia	Melbourne	NA	NA	NA	NA	longread/hybrid	2020	Sink swab	environmental/other	clinical environment	IncC	IncC	NA	AA860	AJ266	Nanopore-Illumina	alfred	No	AA860_AJ266
GCA_030183935	Serratia marcescens	CG1	1	blaIMP-4	JARTNW010000082.1	JARTNW010000082.1	GCA_030183935.1_illumina_JARTNW010000082.1	2386	3123	-	NA	BETA-LACTAM	CARBAPENEM	ALLELEX	246	246	100	100	246	WP_015060105.1	subclass B1 metallo-beta-lactamase IMP-4	GCA_030183935.1_illumina	Serratia marcescens	Serratia marcescens	NA	-	NA	281	5754239	Australia	Melbourne	NA	NA	NA	NA	shortread	2020	Sink swab	environmental/other	clinical environment	NA	NA	NA	NA	NA	Illumina	alfred	No	NA
GCA_030183955	Serratia marcescens	CG2	1	blaIMP-4	GCA_030183955.1_hybrid_2	2	GCA_030183955.1_hybrid_2	83097	83834	+	20	BETA-LACTAM	CARBAPENEM	ALLELEX	246	246	100	100	246	WP_015060105.1	subclass B1 metallo-beta-lactamase IMP-4	GCA_030183955.1_hybrid	Serratia marcescens	Serratia marcescens	NA	-	NA	6	5510267	Australia	Melbourne	NA	NA	NA	NA	longread/hybrid	2020	Sink swab	environmental/other	clinical environment	IncC	IncC	NA	AA860	AJ266	Nanopore-Illumina	alfred	No	AA860_AJ266
GCA_030183975	Serratia marcescens	CG1	2	blaIMP-4	JARTNY010000081.1	JARTNY010000081.1	GCA_030183975.1_illumina_JARTNY010000081.1	8587	9324	-	NA	BETA-LACTAM	CARBAPENEM	ALLELEX	246	246	100	100	246	WP_015060105.1	subclass B1 metallo-beta-lactamase IMP-4	GCA_030183975.1_illumina	Serratia marcescens	Serratia marcescens	NA	-	NA	221	5648793	Australia	Melbourne	NA	NA	NA	NA	shortread	2020	Respiratory	clinical	human	NA	NA	NA	NA	NA	Illumina	alfred	No	NA
GCA_030184165	Serratia marcescens	CG1	1	blaIMP-4	JARTOI010000081.1	JARTOI010000081.1	GCA_030184165.1_illumina_JARTOI010000081.1	5091	5828	+	NA	BETA-LACTAM	CARBAPENEM	ALLELEX	246	246	100	100	246	WP_015060105.1	subclass B1 metallo-beta-lactamase IMP-4	GCA_030184165.1_illumina	Serratia marcescens	Serratia marcescens	NA	-	NA	221	5788091	Australia	Melbourne	NA	NA	NA	NA	shortread	2020	Sink swab	environmental/other	clinical environment	NA	NA	NA	NA	NA	Illumina	alfred	No	NA
GCA_030184195	Serratia marcescens	CG1	1	blaIMP-4	JARTOJ010000022.1	JARTOJ010000022.1	GCA_030184195.1_illumina_JARTOJ010000022.1	2342	3079	-	NA	BETA-LACTAM	CARBAPENEM	ALLELEX	246	246	100	100	246	WP_015060105.1	subclass B1 metallo-beta-lactamase IMP-4	GCA_030184195.1_illumina	Serratia marcescens	Serratia marcescens	NA	-	NA	181	5466103	Australia	Melbourne	NA	NA	NA	NA	shortread	2020	Sink swab	environmental/other	clinical environment	NA	NA	NA	NA	NA	Illumina	alfred	No	NA
GCA_030184225	Serratia marcescens	CG2	1	blaIMP-4	GCA_030184225.1_hybrid_2	2	GCA_030184225.1_hybrid_2	83097	83834	+	20	BETA-LACTAM	CARBAPENEM	ALLELEX	246	246	100	100	246	WP_015060105.1	subclass B1 metallo-beta-lactamase IMP-4	GCA_030184225.1_hybrid	Serratia marcescens	Serratia marcescens	NA	-	NA	4	5434925	Australia	Melbourne	NA	NA	NA	NA	longread/hybrid	2020	Sink swab	environmental/other	clinical environment	IncC	IncC	NA	AA860	AJ266	Nanopore-Illumina	alfred	No	AA860_AJ266
GCA_030184445	Serratia marcescens	CG1	1	blaIMP-4	JARTOX010000022.1	JARTOX010000022.1	GCA_030184445.1_illumina_JARTOX010000022.1	83344	84081	+	NA	BETA-LACTAM	CARBAPENEM	ALLELEX	246	246	100	100	246	WP_015060105.1	subclass B1 metallo-beta-lactamase IMP-4	GCA_030184445.1_illumina	Serratia marcescens	Serratia marcescens	NA	-	NA	226	5626008	Australia	Melbourne	NA	NA	NA	NA	shortread	2020	Skin and soft tissue	clinical	human	NA	NA	NA	NA	NA	Illumina	alfred	No	NA
GCA_030184595	Serratia marcescens	CG1	7	blaIMP-4	JARTPD010000037.1	JARTPD010000037.1	GCA_030184595.1_illumina_JARTPD010000037.1	49936	50673	+	NA	BETA-LACTAM	CARBAPENEM	ALLELEX	246	246	100	100	246	WP_015060105.1	subclass B1 metallo-beta-lactamase IMP-4	GCA_030184595.1_illumina	Serratia marcescens	Serratia marcescens	NA	-	NA	232	5645648	Australia	Melbourne	NA	NA	NA	NA	shortread	2020	Skin and soft tissue	clinical	human	NA	NA	NA	NA	NA	Illumina	alfred	No	NA
GCA_030184675	Serratia marcescens	CG1	1	blaIMP-4	JARTPI010000082.1	JARTPI010000082.1	GCA_030184675.1_illumina_JARTPI010000082.1	11028	11765	-	NA	BETA-LACTAM	CARBAPENEM	ALLELEX	246	246	100	100	246	WP_015060105.1	subclass B1 metallo-beta-lactamase IMP-4	GCA_030184675.1_illumina	Serratia marcescens	Serratia marcescens	NA	-	NA	243	5670692	Australia	Melbourne	NA	NA	NA	NA	shortread	2020	Skin and soft tissue	clinical	human	NA	NA	NA	NA	NA	Illumina	alfred	No	NA
GCA_030184735	Serratia marcescens	CG1	7	blaIMP-4	JARTPE010000037.1	JARTPE010000037.1	GCA_030184735.1_illumina_JARTPE010000037.1	2342	3079	-	NA	BETA-LACTAM	CARBAPENEM	ALLELEX	246	246	100	100	246	WP_015060105.1	subclass B1 metallo-beta-lactamase IMP-4	GCA_030184735.1_illumina	Serratia marcescens	Serratia marcescens	NA	-	NA	238	5643403	Australia	Melbourne	NA	NA	NA	NA	shortread	2020	Rectal swab	clinical	human	NA	NA	NA	NA	NA	Illumina	alfred	No	NA
GCA_000291745	Pseudomonas aeruginosa	ST1285	1	blaIMP-1	GCA_000291745.1_ASM29174v1_genomic_DF126593.1	GCA_000291745.1_ASM29174v1_genomic_DF126593.1	GCA_000291745.1_ASM29174v1_genomic_DF126593.1	942768	943505	-	881	BETA-LACTAM	CARBAPENEM	ALLELEX	246	246	100	100	246	WP_003159548.1	subclass B1 metallo-beta-lactamase IMP-1	GCA_000291745.1_ASM29174v1_genomic	Pseudomonas aeruginosa	unknown	Pseudomonas aeruginosa NCMG1179	paeruginosa	1285	290	7059701	Japan	NA	SAMD00036585	PRJDA72409	NA	NA	shortread	2011	G_DNA_Subgingival plaque	NA	human	rep_cluster_322,rep_cluster_80	rep_cluster_322,rep_cluster_80	NA	AE985	AO877	454	pathogen_isolate_browser_ncbi	No	AE985_AO877
GCA_000284555	Pseudomonas aeruginosa	ST235	1	blaIMP-1	GCA_000284555.1_ASM28455v1_genomic_AP012280.1	GCA_000284555.1_ASM28455v1_genomic_AP012280.1	GCA_000284555.1_ASM28455v1_genomic_AP012280.1	1895151	1895888	+	1419	BETA-LACTAM	CARBAPENEM	ALLELEX	246	246	100	100	246	WP_003159548.1	subclass B1 metallo-beta-lactamase IMP-1	GCA_000284555.1_ASM28455v1_genomic	Pseudomonas aeruginosa	unknown	Pseudomonas aeruginosa NCGM2.S1	paeruginosa	235	1	6764661	Japan	NA	SAMD00061003	PRJDA73453	NA	NA	longread/hybrid	2011	human	clinical	clinical	IncP	IncP	NA	AE985	AO877	unknown_longread	pathogen_isolate_browser_ncbi	Yes	AE985_AO877
GCA_021654315	Pseudomonas alcaligenes	STNA	1	blaIMP-1	GCA_021654315.1_ASM2165431v1_genomic_AP025274.1	GCA_021654315.1_ASM2165431v1_genomic_AP025274.1	GCA_021654315.1_ASM2165431v1_genomic_AP025274.1	161831	162568	-	776	BETA-LACTAM	CARBAPENEM	ALLELEX	246	246	100	100	246	WP_003159548.1	subclass B1 metallo-beta-lactamase IMP-1	GCA_021654315.1_ASM2165431v1_genomic	Pseudomonas alcaligenes	unknown	Pseudomonas alcaligenes	-	NA	2	4951975	Japan	Japan:Tokyo, Musashino-city	SAMD00422603	PRJDB10089	2019	Japan:Tokyo, Musashino-city	longread/hybrid	2019	human	clinical	clinical	-	IncP	NA	AC884	AM241	unknown_longread	blast_ncbi	Yes	AC884_AM241
GCA_019655855	Pseudomonas paralcaligenes	STNA	1	blaIMP-1	GCA_019655855.2_ASM1965585v2_genomic_BPFX02000020.1	GCA_019655855.2_ASM1965585v2_genomic_BPFX02000020.1	GCA_019655855.2_ASM1965585v2_genomic_BPFX02000020.1	4337	5074	-	1520	BETA-LACTAM	CARBAPENEM	ALLELEX	246	246	100	100	246	WP_003159548.1	subclass B1 metallo-beta-lactamase IMP-1	GCA_019655855.2_ASM1965585v2_genomic	Pseudomonas paralcaligenes	unknown	Pseudomonas paralcaligenes	-	NA	50	5408033	Japan	Japan:Tokyo, Musashino-city	SAMD00248604	PRJDB10089	43509	Japan:Tokyo, Musashino-city	shortread	2019	Unknown	clinical	clinical	rep_cluster_995	rep_cluster_995	NA	AF748	AP743	NA	blast_ncbi	No	AF748_AP743
GCA_016756655	Enterobacter roggenkampii	ST1059	1	blaIMP-1	GCA_016756655.1_ASM1675665v1_genomic_AP023450.1	GCA_016756655.1_ASM1675665v1_genomic_AP023450.1	GCA_016756655.1_ASM1675665v1_genomic_AP023450.1	8136	8873	-	617	BETA-LACTAM	CARBAPENEM	ALLELEX	246	246	100	100	246	WP_003159548.1	subclass B1 metallo-beta-lactamase IMP-1	GCA_016756655.1_ASM1675665v1_genomic	Enterobacter roggenkampii	Enterobacter roggenkampii	Enterobacter roggenkampii	ecloacae	1059	5	5487998	Japan	Osaka	SAMD00235761	PRJDB10185	2019	Japan:Osaka	longread/hybrid	2019	NA	clinical	human	IncP	IncP	NA	AC292	AL416	unknown_longread	pathogen_isolate_browser_ncbi	Yes	AC292_AL416
GCA_015508545	Aeromonas caviae	ST813	1	blaIMP-1	GCA_015508545.2_ASM1550854v2_genomic_AP024136.2	GCA_015508545.1_ASM1550854v1_genomic_AP024136.1	GCA_015508545.2_ASM1550854v2_genomic_AP024136.2	2333971	2334708	+	109	BETA-LACTAM	CARBAPENEM	ALLELEX	246	246	100	100	246	WP_003159548.1	subclass B1 metallo-beta-lactamase IMP-1	GCA_015508545.2_ASM1550854v2_genomic	Aeromonas caviae	unknown	Aeromonas caviae	aeromonas	813	6	5171982	Japan	NA	SAMD00254948	PRJDB10427	2018	NA	longread/hybrid	2018	human	clinical	clinical	IncP,rep_cluster_2037	IncP	NA	AC542	AL774	unknown_longread	blast_ncbi	Yes	AC542_AL774
GCA_016861425	Aeromonas caviae	ST828	1	blaIMP-1	GCA_016861425.1_ASM1686142v1_genomic_AP024402.1	GCA_016861425.1_ASM1686142v1_genomic_AP024402.1	GCA_016861425.1_ASM1686142v1_genomic_AP024402.1	1381293	1382030	+	1282	BETA-LACTAM	CARBAPENEM	ALLELEX	246	246	100	100	246	WP_003159548.1	subclass B1 metallo-beta-lactamase IMP-1	GCA_016861425.1_ASM1686142v1_genomic	Aeromonas caviae	unknown	Aeromonas caviae	aeromonas	828	8	4928144	Japan	NA	SAMD00270046	PRJDB10427	2019	NA	longread/hybrid	2019	human	clinical	clinical	rep_cluster_80	rep_cluster_80	NA	AF747	AP741	unknown_longread	blast_ncbi	Yes	AF747_AP741
GCA_016861485	Pseudomonas alcaligenes	STNA	1	blaIMP-1	GCA_016861485.1_ASM1686148v1_genomic_AP024354.1	GCA_016861485.1_ASM1686148v1_genomic_AP024354.1	GCA_016861485.1_ASM1686148v1_genomic_AP024354.1,GCA_016861485.1_ASM1686148v1_genomic_AP024354.1	3882985	3883722	-	406	BETA-LACTAM	CARBAPENEM	ALLELEX	246	246	100	100	246	WP_003159548.1	subclass B1 metallo-beta-lactamase IMP-1	GCA_016861485.1_ASM1686148v1_genomic	Pseudomonas alcaligenes	unknown	Pseudomonas alcaligenes	-	NA	1	4680436	Japan	Kanagawa	SAMD00270062	PRJDB10427	2020	NA	longread/hybrid	2020	human	clinical	clinical	-	IncP	NA	AC542	AL774	unknown_longread	blast_ncbi	Yes	AC542_AL774
GCA_019656515	Pseudomonas alcaligenes	STNA	1	blaIMP-1	GCA_019656515.1_ASM1965651v1_genomic_BPMN01000009.1	GCA_019656515.1_ASM1965651v1_genomic_BPMN01000009.1	GCA_019656515.1_ASM1965651v1_genomic_BPMN01000009.1	133956	134693	-	593	BETA-LACTAM	CARBAPENEM	ALLELEX	246	246	100	100	246	WP_003159548.1	subclass B1 metallo-beta-lactamase IMP-1	GCA_019656515.1_ASM1965651v1_genomic	Pseudomonas alcaligenes	unknown	Pseudomonas alcaligenes	-	NA	94	4510493	Japan	Kanagawa	SAMD00270064	PRJDB10427	2020	NA	shortread	2020	human	clinical	clinical	-	-	NA	AA552	AI753	Illumina	blast_ncbi	No	AA552_AI753
GCA_019656535	Pseudomonas alcaligenes	STNA	1	blaIMP-1	GCA_019656535.1_ASM1965653v1_genomic_BPMO01000039.1	GCA_019656535.1_ASM1965653v1_genomic_BPMO01000039.1	GCA_019656535.1_ASM1965653v1_genomic_BPMO01000039.1	10112	10849	-	373	BETA-LACTAM	CARBAPENEM	ALLELEX	246	246	100	100	246	WP_003159548.1	subclass B1 metallo-beta-lactamase IMP-1	GCA_019656535.1_ASM1965653v1_genomic	Pseudomonas alcaligenes	unknown	Pseudomonas alcaligenes	-	NA	94	4541729	Japan	Kanagawa	SAMD00270065	PRJDB10427	2020	NA	shortread	2020	human	clinical	clinical	-	-	NA	AC082	AL120	Illumina	blast_ncbi	No	AC082_AL120
GCA_019656555	Pseudomonas alcaligenes	STNA	1	blaIMP-1	GCA_019656555.1_ASM1965655v1_genomic_BPMP01000039.1	GCA_019656555.1_ASM1965655v1_genomic_BPMP01000039.1	GCA_019656555.1_ASM1965655v1_genomic_BPMP01000039.1	124	861	+	373	BETA-LACTAM	CARBAPENEM	ALLELEX	246	246	100	100	246	WP_003159548.1	subclass B1 metallo-beta-lactamase IMP-1	GCA_019656555.1_ASM1965655v1_genomic	Pseudomonas alcaligenes	unknown	Pseudomonas alcaligenes	-	NA	86	4536373	Japan	Kanagawa	SAMD00270066	PRJDB10427	2020	NA	shortread	2020	human	clinical	clinical	-	-	NA	AC082	AL120	Illumina	blast_ncbi	No	AC082_AL120
GCA_019656575	Pseudomonas alcaligenes	STNA	1	blaIMP-1	GCA_019656575.1_ASM1965657v1_genomic_BPMQ01000042.1	GCA_019656575.1_ASM1965657v1_genomic_BPMQ01000042.1	GCA_019656575.1_ASM1965657v1_genomic_BPMQ01000042.1	124	861	+	373	BETA-LACTAM	CARBAPENEM	ALLELEX	246	246	100	100	246	WP_003159548.1	subclass B1 metallo-beta-lactamase IMP-1	GCA_019656575.1_ASM1965657v1_genomic	Pseudomonas alcaligenes	unknown	Pseudomonas alcaligenes	-	NA	92	4538384	Japan	Kanagawa	SAMD00270068	PRJDB10427	2020	NA	shortread	2020	human	clinical	clinical	-	-	NA	AC082	AL120	Illumina	blast_ncbi	No	AC082_AL120
GCA_019656595	Pseudomonas alcaligenes	STNA	1	blaIMP-1	GCA_019656595.1_ASM1965659v1_genomic_BPMR01000042.1	GCA_019656595.1_ASM1965659v1_genomic_BPMR01000042.1	GCA_019656595.1_ASM1965659v1_genomic_BPMR01000042.1	10112	10849	-	373	BETA-LACTAM	CARBAPENEM	ALLELEX	246	246	100	100	246	WP_003159548.1	subclass B1 metallo-beta-lactamase IMP-1	GCA_019656595.1_ASM1965659v1_genomic	Pseudomonas alcaligenes	unknown	Pseudomonas alcaligenes	-	NA	89	4540517	Japan	Kanagawa	SAMD00270070	PRJDB10427	2020	NA	shortread	2020	human	clinical	clinical	-	-	NA	AC082	AL120	Illumina	blast_ncbi	No	AC082_AL120
GCA_019656615	Pseudomonas alcaligenes	STNA	1	blaIMP-1	GCA_019656615.1_ASM1965661v1_genomic_BPMS01000042.1	GCA_019656615.1_ASM1965661v1_genomic_BPMS01000042.1	GCA_019656615.1_ASM1965661v1_genomic_BPMS01000042.1	124	861	+	373	BETA-LACTAM	CARBAPENEM	ALLELEX	246	246	100	100	246	WP_003159548.1	subclass B1 metallo-beta-lactamase IMP-1	GCA_019656615.1_ASM1965661v1_genomic	Pseudomonas alcaligenes	unknown	Pseudomonas alcaligenes	-	NA	90	4539195	Japan	Kanagawa	SAMD00270071	PRJDB10427	2020	NA	shortread	2020	human	clinical	clinical	-	-	NA	AC082	AL120	Illumina	blast_ncbi	No	AC082_AL120
GCA_019656635	Pseudomonas alcaligenes	STNA	1	blaIMP-1	GCA_019656635.1_ASM1965663v1_genomic_BPMT01000040.1	GCA_019656635.1_ASM1965663v1_genomic_BPMT01000040.1	GCA_019656635.1_ASM1965663v1_genomic_BPMT01000040.1	10112	10849	-	373	BETA-LACTAM	CARBAPENEM	ALLELEX	246	246	100	100	246	WP_003159548.1	subclass B1 metallo-beta-lactamase IMP-1	GCA_019656635.1_ASM1965663v1_genomic	Pseudomonas alcaligenes	unknown	Pseudomonas alcaligenes	-	NA	90	4537190	Japan	Kanagawa	SAMD00270072	PRJDB10427	2020	NA	shortread	2020	human	clinical	clinical	-	-	NA	AC082	AL120	Illumina	blast_ncbi	No	AC082_AL120
GCA_023902955	Pseudomonas aeruginosa	ST235	1	blaIMP-26	GCA_023902955.1_PDT001339876.1_genomic_DAHMKO010000046.1	GCA_023902955.1_PDT001339876.1_genomic_DAHMKO010000046.1	GCA_023902955.1_PDT001339876.1_genomic_DAHMKO010000046.1,GCA_023902955.1_PDT001339876.1_genomic_DAHMKO010000238.1	42034	42771	-	39, 1372	BETA-LACTAM	CARBAPENEM	ALLELEX	246	246	100	100	246	WP_060614779.1	subclass B1 metallo-beta-lactamase IMP-26	GCA_023902955.1_PDT001339876.1_genomic	Pseudomonas aeruginosa	unknown	Pseudomonas aeruginosa	paeruginosa	235	246	6933288	Nepal	NA	SAMD00244739	PRJDB10493	2018	Nepal	shortread	2018	NA	clinical	human	-	-	NA	AC082, AF135	AL121, AP051	Illumina	pathogen_isolate_browser_ncbi	No	AC082, AF135_AL121, AP051
GCA_023995175	Pseudomonas aeruginosa	ST244	1	blaIMP-1	GCA_023995175.1_PDT001339877.1_genomic_DAHPXV010000208.1	GCA_023995175.1_PDT001339877.1_genomic_DAHPXV010000281.1	GCA_023995175.1_PDT001339877.1_genomic_DAHPXV010000208.1,GCA_023995175.1_PDT001339877.1_genomic_DAHPXV010000281.1	55	792	+	3	BETA-LACTAM	CARBAPENEM	ALLELEX	246	246	100	100	246	WP_003159548.1	subclass B1 metallo-beta-lactamase IMP-1	GCA_023995175.1_PDT001339877.1_genomic	Pseudomonas aeruginosa	unknown	Pseudomonas aeruginosa	paeruginosa	244	288	7009087	Nepal	NA	SAMD00244740	PRJDB10493	2018	Nepal	shortread	2018	NA	clinical	human	-	-	NA	AC082	AL120	Illumina	pathogen_isolate_browser_ncbi	No	AC082_AL120
GCA_021595605	Enterobacter hormaechei	ST133	6	blaIMP-1	GCA_021595605.1_PDT001230146.1_genomic_DAFOPN010000042.1	GCA_021595605.1_PDT001230146.1_genomic_DAFOPN010000042.1	GCA_021595605.1_PDT001230146.1_genomic_DAFOPN010000042.1,GCA_021595605.1_PDT001230146.1_genomic_DAFOPN010000083.1,GCA_021595605.1_PDT001230146.1_genomic_DAFOPN010000084.1	9024	9761	-	30, 169	BETA-LACTAM	CARBAPENEM	ALLELEX	246	246	100	100	246	WP_003159548.1	subclass B1 metallo-beta-lactamase IMP-1	GCA_021595605.1_PDT001230146.1_genomic	Enterobacter hormaechei	Enterobacter hormaechei	Enterobacter hormaechei subsp. xiangfangensis	ecloacae	133	97	5285822	Japan	Tokyo	SAMD00246031	PRJDB10541	2014	Japan:Tokyo	shortread	2014	Unknown	clinical	clinical	-	-	NA	AD982, AD068	AN680, AM495	Illumina	pathogen_isolate_browser_ncbi	No	AD982, AD068_AN680, AM495
GCA_021595625	Enterobacter hormaechei	ST133	5	blaIMP-1	GCA_021595625.1_PDT001230147.1_genomic_DAFOPM010000035.1	GCA_021595625.1_PDT001230147.1_genomic_DAFOPM010000035.1	GCA_021595625.1_PDT001230147.1_genomic_DAFOPM010000035.1,GCA_021595625.1_PDT001230147.1_genomic_DAFOPM010000093.1	9024	9761	-	30, 33	BETA-LACTAM	CARBAPENEM	ALLELEX	246	246	100	100	246	WP_003159548.1	subclass B1 metallo-beta-lactamase IMP-1	GCA_021595625.1_PDT001230147.1_genomic	Enterobacter hormaechei	Enterobacter hormaechei	Enterobacter hormaechei subsp. xiangfangensis	ecloacae	133	100	5319997	Japan	Tokyo	SAMD00246032	PRJDB10541	2016	Japan:Tokyo	shortread	2016	Unknown	clinical	clinical	-	-	NA	AA556, AC293	AI768, AL418	Illumina	pathogen_isolate_browser_ncbi	No	AA556, AC293_AI768, AL418
GCA_021596685	Enterobacter hormaechei	ST133	6	blaIMP-1	GCA_021596685.1_PDT001230154.1_genomic_DAFORM010000037.1	GCA_021596685.1_PDT001230154.1_genomic_DAFORM010000037.1	GCA_021596685.1_PDT001230154.1_genomic_DAFORM010000037.1,GCA_021596685.1_PDT001230154.1_genomic_DAFORM010000080.1	9024	9761	-	30, 1528	BETA-LACTAM	CARBAPENEM	ALLELEX	246	246	100	100	246	WP_003159548.1	subclass B1 metallo-beta-lactamase IMP-1	GCA_021596685.1_PDT001230154.1_genomic	Enterobacter hormaechei	Enterobacter hormaechei	Enterobacter hormaechei subsp. xiangfangensis	ecloacae	133	80	5322121	Japan	Tokyo	SAMD00246039	PRJDB10541	2016	Japan:Tokyo	shortread	2016	Unknown	clinical	clinical	-	-	NA	AD982, AC082	AN680, AL120	Illumina	pathogen_isolate_browser_ncbi	No	AD982, AC082_AN680, AL120
GCA_021594985	Enterobacter hormaechei	ST133	5	blaIMP-1	GCA_021594985.1_PDT001230151.1_genomic_DAFOON010000046.1	GCA_021594985.1_PDT001230151.1_genomic_DAFOON010000046.1	GCA_021594985.1_PDT001230151.1_genomic_DAFOON010000046.1,GCA_021594985.1_PDT001230151.1_genomic_DAFOON010000109.1	9023	9760	-	30, 33	BETA-LACTAM	CARBAPENEM	ALLELEX	246	246	100	100	246	WP_003159548.1	subclass B1 metallo-beta-lactamase IMP-1	GCA_021594985.1_PDT001230151.1_genomic	Enterobacter hormaechei	Enterobacter hormaechei	Enterobacter hormaechei subsp. xiangfangensis	ecloacae	133	116	5296573	Japan	Tokyo	SAMD00246036	PRJDB10541	2017	Japan:Tokyo	shortread	2017	Unknown	clinical	clinical	-	-	NA	AA556, AC293	AI768, AL418	Illumina	pathogen_isolate_browser_ncbi	No	AA556, AC293_AI768, AL418
GCA_021595025	Enterobacter hormaechei	ST133	6	blaIMP-1	GCA_021595025.1_PDT001230148.1_genomic_DAFOOM010000035.1	GCA_021595025.1_PDT001230148.1_genomic_DAFOOM010000035.1	GCA_021595025.1_PDT001230148.1_genomic_DAFOOM010000035.1,GCA_021595025.1_PDT001230148.1_genomic_DAFOOM010000072.1	9024	9761	-	30, 705	BETA-LACTAM	CARBAPENEM	ALLELEX	246	246	100	100	246	WP_003159548.1	subclass B1 metallo-beta-lactamase IMP-1	GCA_021595025.1_PDT001230148.1_genomic	Enterobacter hormaechei	Enterobacter hormaechei	Enterobacter hormaechei subsp. xiangfangensis	ecloacae	133	82	5345366	Japan	Tokyo	SAMD00246033	PRJDB10541	2017	Japan:Tokyo	shortread	2017	Unknown	clinical	clinical	-	-	NA	AD982, AD068	AN680, AM495	Illumina	pathogen_isolate_browser_ncbi	No	AD982, AD068_AN680, AM495
GCA_021595045	Enterobacter hormaechei	ST133	5	blaIMP-1	GCA_021595045.1_PDT001230149.1_genomic_DAFOOO010000040.1	GCA_021595045.1_PDT001230149.1_genomic_DAFOOO010000040.1	GCA_021595045.1_PDT001230149.1_genomic_DAFOOO010000040.1,GCA_021595045.1_PDT001230149.1_genomic_DAFOOO010000098.1,GCA_021595045.1_PDT001230149.1_genomic_DAFOOO010000099.1	9024	9761	-	30, 912	BETA-LACTAM	CARBAPENEM	ALLELEX	246	246	100	100	246	WP_003159548.1	subclass B1 metallo-beta-lactamase IMP-1	GCA_021595045.1_PDT001230149.1_genomic	Enterobacter hormaechei	Enterobacter hormaechei	Enterobacter hormaechei subsp. xiangfangensis	ecloacae	133	103	5317324	Japan	Tokyo	SAMD00246034	PRJDB10541	2017	Japan:Tokyo	shortread	2017	Unknown	clinical	clinical	-	-	NA	AD982, AD070	AN680, AM497	Illumina	pathogen_isolate_browser_ncbi	No	AD982, AD070_AN680, AM497
GCA_021599525	Enterobacter hormaechei	ST133	5	blaIMP-1	GCA_021599525.1_PDT001230150.1_genomic_DAFOWH010000051.1	GCA_021599525.1_PDT001230150.1_genomic_DAFOWH010000051.1	GCA_021599525.1_PDT001230150.1_genomic_DAFOWH010000051.1,GCA_021599525.1_PDT001230150.1_genomic_DAFOWH010000113.1	9023	9760	-	30, 1399	BETA-LACTAM	CARBAPENEM	ALLELEX	246	246	100	100	246	WP_003159548.1	subclass B1 metallo-beta-lactamase IMP-1	GCA_021599525.1_PDT001230150.1_genomic	Enterobacter hormaechei	Enterobacter hormaechei	Enterobacter hormaechei subsp. xiangfangensis	ecloacae	133	120	5302110	Japan	Tokyo	SAMD00246035	PRJDB10541	2017	Japan:Tokyo	shortread	2017	Unknown	clinical	clinical	-	-	NA	AD982, AD068	AN680, AM495	Illumina	pathogen_isolate_browser_ncbi	No	AD982, AD068_AN680, AM495
GCA_021594925	Enterobacter hormaechei	ST133	5	blaIMP-1	GCA_021594925.1_PDT001230152.1_genomic_DAFOOL010000037.1	GCA_021594925.1_PDT001230152.1_genomic_DAFOOL010000037.1	GCA_021594925.1_PDT001230152.1_genomic_DAFOOL010000037.1,GCA_021594925.1_PDT001230152.1_genomic_DAFOOL010000109.1	9024	9761	-	30, 33	BETA-LACTAM	CARBAPENEM	ALLELEX	246	246	100	100	246	WP_003159548.1	subclass B1 metallo-beta-lactamase IMP-1	GCA_021594925.1_PDT001230152.1_genomic	Enterobacter hormaechei	Enterobacter hormaechei	Enterobacter hormaechei subsp. xiangfangensis	ecloacae	133	115	5347454	Japan	Tokyo	SAMD00246037	PRJDB10541	2018	Japan:Tokyo	shortread	2018	Unknown	clinical	clinical	-	-	NA	AD982, AC293	AN680, AL418	Illumina	pathogen_isolate_browser_ncbi	No	AD982, AC293_AN680, AL418
GCA_021597725	Enterobacter hormaechei	ST133	1	blaIMP-1	GCA_021597725.1_PDT001230153.1_genomic_DAFOTH010000044.1	GCA_021597725.1_PDT001230153.1_genomic_DAFOTH010000044.1	GCA_021597725.1_PDT001230153.1_genomic_DAFOTH010000044.1,GCA_021597725.1_PDT001230153.1_genomic_DAFOTH010000115.1,GCA_021597725.1_PDT001230153.1_genomic_DAFOTH010000116.1	2656	3393	-	26, 394	BETA-LACTAM	CARBAPENEM	ALLELEX	246	246	100	100	246	WP_003159548.1	subclass B1 metallo-beta-lactamase IMP-1	GCA_021597725.1_PDT001230153.1_genomic	Enterobacter hormaechei	Enterobacter hormaechei	Enterobacter hormaechei subsp. xiangfangensis	ecloacae	133	123	5373749	Japan	Tokyo	SAMD00246038	PRJDB10541	2018	Japan:Tokyo	shortread	2018	Unknown	clinical	clinical	-	-	NA	AD982, AC293	AN680, AL417	Illumina	pathogen_isolate_browser_ncbi	No	AD982, AC293_AN680, AL417
GCA_020887625	Serratia marcescens	CG3	1	blaIMP-1	GCA_020887625.1_ASM2088762v1_genomic_BQCS01000015.1	GCA_020887625.1_ASM2088762v1_genomic_BQCS01000015.1	GCA_020887625.1_ASM2088762v1_genomic_BQCS01000015.1	138315	139052	-	495	BETA-LACTAM	CARBAPENEM	ALLELEX	246	246	100	100	246	WP_003159548.1	subclass B1 metallo-beta-lactamase IMP-1	GCA_020887625.1_ASM2088762v1_genomic	Serratia marcescens	Serratia marcescens	Serratia marcescens	-	NA	132	5703024	Japan	NA	SAMD00247377	PRJDB10568	2010	Japan	shortread	2010	NA	clinical	human	IncFII,IncL/M,rep_cluster_2183	IncFII,IncL/M,rep_cluster_2183	Yes	AA002	AH535	NA	pathogen_isolate_browser_ncbi	No	AA002_AH535
GCA_020887685	Serratia marcescens	CG3	1	blaIMP-1	GCA_020887685.2_ASM2088768v2_genomic_AP028551.1	GCA_020887685.2_ASM2088768v2_genomic_AP028551.1	GCA_020887685.2_ASM2088768v2_genomic_AP028551.1	13109	13846	+	495	BETA-LACTAM	CARBAPENEM	ALLELEX	246	246	100	100	246	WP_003159548.1	subclass B1 metallo-beta-lactamase IMP-1	GCA_020887685.2_ASM2088768v2_genomic	Serratia marcescens	Serratia marcescens	Serratia marcescens	-	NA	7	5603850	Japan	Japan	SAMD00247380	PRJDB10568	2011	Japan	longread/hybrid	2011	Unknown	clinical	clinical	IncL/M	IncL/M	NA	AA002	AH535	unknown_longread	blast_ncbi	Yes	AA002_AH535
GCA_020887705	Serratia marcescens	CG3	1	blaIMP-1	GCA_020887705.2_ASM2088770v2_genomic_AP028559.1	GCA_020887705.1_ASM2088770v1_genomic_BQCW01000036.1	GCA_020887705.2_ASM2088770v2_genomic_AP028559.1	1103	1840	-	495, 569	BETA-LACTAM	CARBAPENEM	ALLELEX	246	246	100	100	246	WP_003159548.1	subclass B1 metallo-beta-lactamase IMP-1	GCA_020887705.2_ASM2088770v2_genomic	Serratia marcescens	Serratia marcescens	Serratia marcescens	-	NA	5	5728036	Japan	Japan	SAMD00247381	PRJDB10568	2011	Japan	shortread	2011	Unknown	clinical	clinical	-, IncL/M	IncL/M	Possible	AC293, AA002	AL417, AH535	Illumina	blast_ncbi	No	AC293, AA002_AL417, AH535
GCA_020887765	Serratia marcescens	CG3	1	blaIMP-1	GCA_020887765.2_ASM2088776v2_genomic_AP028565.1	GCA_020887765.2_ASM2088776v2_genomic_AP028565.1	GCA_020887765.2_ASM2088776v2_genomic_AP028565.1,GCA_020887765.2_ASM2088776v2_genomic_AP028565.1,GCA_020887765.2_ASM2088776v2_genomic_AP028565.1	18851	19588	+	569, 623	BETA-LACTAM	CARBAPENEM	ALLELEX	246	246	100	100	246	WP_003159548.1	subclass B1 metallo-beta-lactamase IMP-1	GCA_020887765.2_ASM2088776v2_genomic	Serratia marcescens	Serratia marcescens	Serratia marcescens	-	NA	10	5951644	Japan	Japan	SAMD00247384	PRJDB10568	2011	Japan	longread/hybrid	2011	Unknown	clinical	clinical	-, IncL/M	IncL/M	Possible	AC082, AA002	AL120, AH535	unknown_longread	blast_ncbi	Yes	AC082, AA002_AL120, AH535
GCA_021663335	Pseudomonas aeruginosa	ST235	1	blaIMP-26	GCA_021663335.1_PDT001010956.1_genomic_DAFPRF010000036.1	GCA_021663335.1_PDT001010956.1_genomic_DAFPRF010000036.1	GCA_021663335.1_PDT001010956.1_genomic_DAFPRF010000036.1,GCA_021663335.1_PDT001010956.1_genomic_DAFPRF010000184.1	79805	80542	-	39, 264	BETA-LACTAM	CARBAPENEM	ALLELEX	246	246	100	100	246	WP_060614779.1	subclass B1 metallo-beta-lactamase IMP-26	GCA_021663335.1_PDT001010956.1_genomic	Pseudomonas aeruginosa	unknown	Pseudomonas aeruginosa	paeruginosa	235	189	6993917	Japan	NA	SAMD00256234	PRJDB10735	2016	Japan	shortread	2016	NA	clinical	human	-	-	NA	AC082, AF135	AL121, AP051	Illumina	pathogen_isolate_browser_ncbi	No	AC082, AF135_AL121, AP051
GCA_021663275	Pseudomonas aeruginosa	ST235	1	blaIMP-1	GCA_021663275.1_PDT001010965.1_genomic_DAFPRH010000067.1	GCA_021663275.1_PDT001010965.1_genomic_DAFPRH010000067.1	GCA_021663275.1_PDT001010965.1_genomic_DAFPRH010000067.1,GCA_021663275.1_PDT001010965.1_genomic_DAFPRH010000161.1	8904	9641	-	1207, 1294	BETA-LACTAM	CARBAPENEM	ALLELEX	246	246	100	100	246	WP_003159548.1	subclass B1 metallo-beta-lactamase IMP-1	GCA_021663275.1_PDT001010965.1_genomic	Pseudomonas aeruginosa	unknown	Pseudomonas aeruginosa	paeruginosa	235	161	6891120	Japan	NA	SAMD00256243	PRJDB10735	2019	Japan	shortread	2019	NA	clinical	human	-	-	NA	AC302, AD070	AL431, AM497	Illumina	pathogen_isolate_browser_ncbi	No	AC302, AD070_AL431, AM497
GCA_021663295	Pseudomonas aeruginosa	ST235	1	blaIMP-26	GCA_021663295.1_PDT001010964.1_genomic_DAFPRI010000075.1	GCA_021663295.1_PDT001010964.1_genomic_DAFPRI010000075.1	GCA_021663295.1_PDT001010964.1_genomic_DAFPRI010000075.1,GCA_021663295.1_PDT001010964.1_genomic_DAFPRI010000162.1	9814	10551	-	39, 258	BETA-LACTAM	CARBAPENEM	ALLELEX	246	246	100	100	246	WP_060614779.1	subclass B1 metallo-beta-lactamase IMP-26	GCA_021663295.1_PDT001010964.1_genomic	Pseudomonas aeruginosa	unknown	Pseudomonas aeruginosa	paeruginosa	235	169	6955797	Japan	NA	SAMD00256242	PRJDB10735	2019	Japan	shortread	2019	NA	clinical	human	-	-	NA	AF135	AP051	Illumina	pathogen_isolate_browser_ncbi	No	AF135_AP051
GCA_021663315	Pseudomonas aeruginosa	ST235	1	blaIMP-26	GCA_021663315.1_PDT001010957.1_genomic_DAFPRE010000028.1	GCA_021663315.1_PDT001010957.1_genomic_DAFPRE010000028.1	GCA_021663315.1_PDT001010957.1_genomic_DAFPRE010000028.1,GCA_021663315.1_PDT001010957.1_genomic_DAFPRE010000166.1	79805	80542	-	39, 264	BETA-LACTAM	CARBAPENEM	ALLELEX	246	246	100	100	246	WP_060614779.1	subclass B1 metallo-beta-lactamase IMP-26	GCA_021663315.1_PDT001010957.1_genomic	Pseudomonas aeruginosa	unknown	Pseudomonas aeruginosa	paeruginosa	235	171	6477104	Japan	NA	SAMD00256235	PRJDB10735	2019	Japan	shortread	2019	NA	clinical	human	-	-	NA	AC082, AF135	AL121, AP051	Illumina	pathogen_isolate_browser_ncbi	No	AC082, AF135_AL121, AP051
GCA_016587495	Klebsiella pneumoniae	ST1061	1	blaIMP-6	GCA_016587495.1_ASM1658749v1_genomic_BNSV01000004.1	GCA_016587495.1_ASM1658749v1_genomic_BNSV01000004.1	GCA_016587495.1_ASM1658749v1_genomic_BNSV01000004.1	31173	31910	-	1166	BETA-LACTAM	CARBAPENEM	ALLELEX	246	246	100	100	246	WP_032492096.1	subclass B1 metallo-beta-lactamase IMP-6	GCA_016587495.1_ASM1658749v1_genomic	Klebsiella pneumoniae	Klebsiella pneumoniae	Klebsiella pneumoniae	kpneumoniae	1061	8	5940056	Japan	Hyogo	SAMD00260016	PRJDB10836	39058	Japan:Hyogo	longread/hybrid	2006	human	clinical	clinical	IncN	IncN	NA	AA552	AI753	Nanopore	pathogen_isolate_browser_ncbi	No	AA552_AI753
GCA_019656475	Escherichia coli	ST131	6	blaIMP-6	GCA_019656475.1_ASM1965647v1_genomic_BPML01000006.1	GCA_019656475.1_ASM1965647v1_genomic_BPML01000006.1	GCA_019656475.1_ASM1965647v1_genomic_BPML01000006.1	13650	14387	-	1280	BETA-LACTAM	CARBAPENEM	ALLELEX	246	246	100	100	246	WP_032492096.1	subclass B1 metallo-beta-lactamase IMP-6	GCA_019656475.1_ASM1965647v1_genomic	Escherichia coli	Escherichia coli / Shigella	Escherichia coli	ecoli	131	6	5358683	Japan	NA	SAMD00334384	PRJDB10836	NA	NA	longread/hybrid	2021	human	clinical	clinical	IncN	IncN	NA	AA552	AI753	Nanopore	pathogen_isolate_browser_ncbi	No	AA552_AI753
GCA_019656495	Escherichia coli	ST131	1	blaIMP-1	GCA_019656495.1_ASM1965649v1_genomic_BPMM01000007.1	GCA_019656495.1_ASM1965649v1_genomic_BPMM01000007.1	GCA_019656495.1_ASM1965649v1_genomic_BPMM01000007.1	85706	86443	+	595	BETA-LACTAM	CARBAPENEM	ALLELEX	246	246	100	100	246	WP_003159548.1	subclass B1 metallo-beta-lactamase IMP-1	GCA_019656495.1_ASM1965649v1_genomic	Escherichia coli	Escherichia coli / Shigella	Escherichia coli	ecoli	131	14	5718360	Japan	NA	SAMD00334385	PRJDB10836	NA	NA	longread/hybrid	2021	human	clinical	clinical	IncA	IncA	NA	AA622	AI870	Nanopore	pathogen_isolate_browser_ncbi	No	AA622_AI870
DRR386319	Citrobacter freundii	ST124	1	blaIMP-1	DRR386319_49	DRR386319_49	DRR386319_49	635	1372	-	338	BETA-LACTAM	CARBAPENEM	ALLELEX	246	246	100	100	246	WP_003159548.1	subclass B1 metallo-beta-lactamase IMP-1	DRR386319	Citrobacter freundii	Citrobacter freundii	Citrobacter freundii	cfreundii	124	112	5431199	Japan	Yamagata	SAMD00497815	PRJDB10842	43594	Japan:Yamagata	shortread	2019	human	clinical	clinical	-	-	NA	AC293	AL417	Illumina	pathogen_isolate_browser_ncbi	No	AC293_AL417
DRR387123	Citrobacter freundii	ST62	1	blaIMP-1	DRR387123_76	DRR387123_76	DRR387123_76	1380	2117	+	420	BETA-LACTAM	CARBAPENEM	ALLELEX	246	246	100	100	246	WP_003159548.1	subclass B1 metallo-beta-lactamase IMP-1	DRR387123	Citrobacter freundii	Citrobacter freundii	Citrobacter freundii	cfreundii	62	182	5460640	Japan	Tokyo	SAMD00498619	PRJDB10842	43704	Japan:Tokyo	shortread	2019	human	clinical	clinical	-	-	NA	AC293	AL418	Illumina	pathogen_isolate_browser_ncbi	No	AC293_AL418
DRR387204	Citrobacter freundii	ST146	1	blaIMP-1	DRR387204_44	DRR387204_44	DRR387204_44	10425	11162	+	26	BETA-LACTAM	CARBAPENEM	ALLELEX	246	246	100	100	246	WP_003159548.1	subclass B1 metallo-beta-lactamase IMP-1	DRR387204	Citrobacter freundii	Citrobacter freundii	Citrobacter freundii	cfreundii	146	113	5383348	Japan	Tokyo	SAMD00498700	PRJDB10842	43790	Japan:Tokyo	shortread	2019	human	clinical	clinical	-	-	NA	AD982	AN680	Illumina	pathogen_isolate_browser_ncbi	No	AD982_AN680
DRR387640	Citrobacter freundii	ST98	1	blaIMP-1	DRR387640_44	DRR387640_44	DRR387640_44	1367	2104	+	869	BETA-LACTAM	CARBAPENEM	ALLELEX	246	246	100	100	246	WP_003159548.1	subclass B1 metallo-beta-lactamase IMP-1	DRR387640	Citrobacter freundii	Citrobacter freundii	Citrobacter freundii	cfreundii	98	128	5270126	Japan	Tokyo	SAMD00499136	PRJDB10842	43570	Japan:Tokyo	shortread	2019	human	clinical	clinical	-	-	NA	AC260	AL375	Illumina	pathogen_isolate_browser_ncbi	No	AC260_AL375
DRR387652	Citrobacter freundii	ST62	2	blaIMP-1	DRR387652_34	DRR387652_34	DRR387652_34	3652	4389	+	89	BETA-LACTAM	CARBAPENEM	ALLELEX	246	246	100	100	246	WP_003159548.1	subclass B1 metallo-beta-lactamase IMP-1	DRR387652	Citrobacter freundii	Citrobacter freundii	Citrobacter freundii	cfreundii	62	94	4922406	Japan	Tokyo	SAMD00499148	PRJDB10842	43682	Japan:Tokyo	shortread	2019	human	clinical	clinical	-	-	NA	AA552	AI748	Illumina	pathogen_isolate_browser_ncbi	No	AA552_AI748
DRR387653	Citrobacter freundii	ST62	2	blaIMP-1	DRR387653_60	DRR387653_60	DRR387653_60	2877	3614	-	285	BETA-LACTAM	CARBAPENEM	ALLELEX	246	246	100	100	246	WP_003159548.1	subclass B1 metallo-beta-lactamase IMP-1	DRR387653	Citrobacter freundii	Citrobacter freundii	Citrobacter freundii	cfreundii	62	126	5061730	Japan	Tokyo	SAMD00499149	PRJDB10842	43682	Japan:Tokyo	shortread	2019	human	clinical	clinical	-	-	NA	AC293	AL417	Illumina	pathogen_isolate_browser_ncbi	No	AC293_AL417
DRR387654	Citrobacter freundii	ST62	2	blaIMP-1	DRR387654_108	DRR387654_108	DRR387654_108	4032	4769	-	1084	BETA-LACTAM	CARBAPENEM	ALLELEX	246	246	100	100	246	WP_003159548.1	subclass B1 metallo-beta-lactamase IMP-1	DRR387654	Citrobacter freundii	Citrobacter freundii	Citrobacter freundii	cfreundii	62	209	5140023	Japan	Tokyo	SAMD00499150	PRJDB10842	43682	Japan:Tokyo	shortread	2019	human	clinical	clinical	-	-	NA	AC293	AL417	Illumina	pathogen_isolate_browser_ncbi	No	AC293_AL417
DRR387657	Citrobacter freundii	ST62	2	blaIMP-1	DRR387657_46	DRR387657_46	DRR387657_46	2029	2766	+	157	BETA-LACTAM	CARBAPENEM	ALLELEX	246	246	100	100	246	WP_003159548.1	subclass B1 metallo-beta-lactamase IMP-1	DRR387657	Citrobacter freundii	Citrobacter freundii	Citrobacter freundii	cfreundii	62	92	4954765	Japan	Tokyo	SAMD00499153	PRJDB10842	43685	Japan:Tokyo	shortread	2019	human	clinical	clinical	-	-	NA	AC293	AL417	Illumina	pathogen_isolate_browser_ncbi	No	AC293_AL417
DRR387658	Citrobacter freundii	ST62	2	blaIMP-1	DRR387658_52	DRR387658_52	DRR387658_52	3445	4182	+	285	BETA-LACTAM	CARBAPENEM	ALLELEX	246	246	100	100	246	WP_003159548.1	subclass B1 metallo-beta-lactamase IMP-1	DRR387658	Citrobacter freundii	Citrobacter freundii	Citrobacter freundii	cfreundii	62	100	4909292	Japan	Tokyo	SAMD00499154	PRJDB10842	43685	Japan:Tokyo	shortread	2019	stool	clinical	human	-	-	NA	AC293	AL417	Illumina	pathogen_isolate_browser_ncbi	No	AC293_AL417
DRR387659	Citrobacter freundii	ST62	2	blaIMP-1	DRR387659_67	DRR387659_67	DRR387659_67	2029	2766	+	157	BETA-LACTAM	CARBAPENEM	ALLELEX	246	246	100	100	246	WP_003159548.1	subclass B1 metallo-beta-lactamase IMP-1	DRR387659	Citrobacter freundii	Citrobacter freundii	Citrobacter freundii	cfreundii	62	147	5144028	Japan	Tokyo	SAMD00499155	PRJDB10842	43685	Japan:Tokyo	shortread	2019	human	clinical	clinical	-	-	NA	AC293	AL417	Illumina	pathogen_isolate_browser_ncbi	No	AC293_AL417
DRR387660	Citrobacter freundii	ST62	2	blaIMP-1	DRR387660_58	DRR387660_58	DRR387660_58	2877	3614	-	157	BETA-LACTAM	CARBAPENEM	ALLELEX	246	246	100	100	246	WP_003159548.1	subclass B1 metallo-beta-lactamase IMP-1	DRR387660	Citrobacter freundii	Citrobacter freundii	Citrobacter freundii	cfreundii	62	118	5199773	Japan	Tokyo	SAMD00499156	PRJDB10842	43696	Japan:Tokyo	shortread	2019	stool	clinical	human	-	-	NA	AC293	AL417	Illumina	pathogen_isolate_browser_ncbi	No	AC293_AL417
DRR388385	Citrobacter freundii	ST112	1	blaIMP-1	DRR388385_35	DRR388385_35	DRR388385_35	23138	23875	+	918	BETA-LACTAM	CARBAPENEM	ALLELEX	246	246	100	100	246	WP_003159548.1	subclass B1 metallo-beta-lactamase IMP-1	DRR388385	Citrobacter freundii	Citrobacter freundii	Citrobacter freundii	cfreundii	112	96	5127166	Japan	Aichi	SAMD00499881	PRJDB10842	43665	Japan:Aichi	shortread	2019	human	clinical	clinical	IncP	IncP	NA	AF747	AP741	Illumina	pathogen_isolate_browser_ncbi	No	AF747_AP741
GCA_030788435	Citrobacter freundii	ST98	1	blaIMP-1	GCA_030788435.1_PDT001706128.1_genomic_DAOXBQ010000027.1	GCA_030788435.1_PDT001706128.1_genomic_DAOXBQ010000027.1	GCA_030788435.1_PDT001706128.1_genomic_DAOXBQ010000027.1,GCA_030788435.1_PDT001706128.1_genomic_DAOXBQ010000142.1	69501	70238	-	470, 734	BETA-LACTAM	CARBAPENEM	ALLELEX	246	246	100	100	246	WP_003159548.1	subclass B1 metallo-beta-lactamase IMP-1	GCA_030788435.1_PDT001706128.1_genomic	Citrobacter freundii	Citrobacter freundii	Citrobacter freundii	cfreundii	98	144	5460335	Japan	Fukuoka	SAMD00502019	PRJDB10842	43729	Japan:Fukuoka	shortread	2019	sputum	clinical	human	-	-	NA	AA826, AC082	AJ204, AL120	Illumina	pathogen_isolate_browser_ncbi	No	AA826, AC082_AJ204, AL120
GCA_030808315	Citrobacter freundii	ST668	1	blaIMP-6	GCA_030808315.1_PDT001705176.1_genomic_DAOYKU010000067.1	GCA_030808315.1_PDT001705176.1_genomic_DAOYKU010000067.1	GCA_030808315.1_PDT001705176.1_genomic_DAOYKU010000067.1,GCA_030808315.1_PDT001705176.1_genomic_DAOYKU010000114.1	4683	5420	-	16	BETA-LACTAM	CARBAPENEM	ALLELEX	246	246	100	100	246	WP_032492096.1	subclass B1 metallo-beta-lactamase IMP-6	GCA_030808315.1_PDT001705176.1_genomic	Citrobacter freundii	Citrobacter freundii	Citrobacter freundii	cfreundii	668	118	4883128	Japan	Hyogo	SAMD00500830	PRJDB10842	43756	Japan:Hyogo	shortread	2019	stool	clinical	human	-	-	NA	AC293	AL418	Illumina	pathogen_isolate_browser_ncbi	No	AC293_AL418
GCA_030871795	Citrobacter freundii	ST125	1	blaIMP-1	GCA_030871795.1_PDT001701864.1_genomic_DAOZGC010000092.1	GCA_030871795.1_PDT001701864.1_genomic_DAOZGC010000092.1	GCA_030871795.1_PDT001701864.1_genomic_DAOZGC010000092.1,GCA_030871795.1_PDT001701864.1_genomic_DAOZGC010000149.1	931	1668	-	42	BETA-LACTAM	CARBAPENEM	ALLELEX	246	246	100	100	246	WP_003159548.1	subclass B1 metallo-beta-lactamase IMP-1	GCA_030871795.1_PDT001701864.1_genomic	Citrobacter freundii	Citrobacter freundii	Citrobacter freundii	cfreundii	125	150	5498949	Japan	Fukuoka	SAMD00501948	PRJDB10842	43696	Japan:Fukuoka	shortread	2019	stool	clinical	human	-	-	NA	AC082	AL120	Illumina	pathogen_isolate_browser_ncbi	No	AC082_AL120
GCA_030920005	Citrobacter freundii	ST62	2	blaIMP-1	GCA_030920005.1_PDT001701504.1_genomic_DAOZTC010000034.1	GCA_030920005.1_PDT001701504.1_genomic_DAOZTC010000034.1	GCA_030920005.1_PDT001701504.1_genomic_DAOZTC010000034.1,GCA_030920005.1_PDT001701504.1_genomic_DAOZTC010000076.1	21015	21752	-	55, 89	BETA-LACTAM	CARBAPENEM	ALLELEX	246	246	100	100	246	WP_003159548.1	subclass B1 metallo-beta-lactamase IMP-1	GCA_030920005.1_PDT001701504.1_genomic	Citrobacter freundii	Citrobacter freundii	Citrobacter freundii	cfreundii	62	78	4949078	Japan	Tokyo	SAMD00499152	PRJDB10842	43685	Japan:Tokyo	shortread	2019	stool	clinical	human	-	-	NA	AA552, AC293	AI748, AL417	Illumina	pathogen_isolate_browser_ncbi	No	AA552, AC293_AI748, AL417
DRR386381	Enterobacter asburiae	ST252	3	blaIMP-1	DRR386381_59	DRR386381_59	DRR386381_59	6890	7627	+	526	BETA-LACTAM	CARBAPENEM	ALLELEX	246	246	100	100	246	WP_003159548.1	subclass B1 metallo-beta-lactamase IMP-1	DRR386381	Enterobacter asburiae	Enterobacter asburiae	Enterobacter asburiae	ecloacae	252	181	5110130	Japan	Ibaraki	SAMD00497877	PRJDB10842	43585	Japan:Ibaraki	shortread	2019	human	clinical	clinical	-	-	NA	AD982	AN680	Illumina	pathogen_isolate_browser_ncbi	No	AD982_AN680
DRR386382	Enterobacter asburiae	ST252	4	blaIMP-1	DRR386382_66	DRR386382_66	DRR386382_66	9925	10662	+	26	BETA-LACTAM	CARBAPENEM	ALLELEX	246	246	100	100	246	WP_003159548.1	subclass B1 metallo-beta-lactamase IMP-1	DRR386382	Enterobacter asburiae	Enterobacter asburiae	Enterobacter asburiae	ecloacae	252	172	5137757	Japan	Ibaraki	SAMD00497878	PRJDB10842	43598	Japan:Ibaraki	shortread	2019	human	clinical	clinical	-	-	NA	AD982	AN680	Illumina	pathogen_isolate_browser_ncbi	No	AD982_AN680
DRR386998	Enterobacter asburiae	ST24	1	blaIMP-1	DRR386998_23	DRR386998_23	DRR386998_23	8966	9703	+	35	BETA-LACTAM	CARBAPENEM	ALLELEX	246	246	100	100	246	WP_003159548.1	subclass B1 metallo-beta-lactamase IMP-1	DRR386998	Enterobacter asburiae	Enterobacter asburiae	Enterobacter asburiae	ecloacae	24	310	5212305	Japan	Tokyo	SAMD00498494	PRJDB10842	43570	Japan:Tokyo	shortread	2019	human	clinical	clinical	IncL/M	IncL/M	NA	AA002	AH526	Illumina	pathogen_isolate_browser_ncbi	No	AA002_AH526
DRR387117	Enterobacter asburiae	ST484	1	blaIMP-60	DRR387117_60	DRR387117_60	DRR387117_60	9025	9762	-	30	BETA-LACTAM	CARBAPENEM	ALLELEX	246	246	100	100	246	WP_065102288.1	subclass B1 metallo-beta-lactamase IMP-60	DRR387117	Enterobacter asburiae	Enterobacter asburiae	Enterobacter asburiae	ecloacae	484	198	5037414	Japan	Tokyo	SAMD00498613	PRJDB10842	43607	Japan:Tokyo	shortread	2019	human	clinical	clinical	-	-	NA	AD982	AN680	Illumina	pathogen_isolate_browser_ncbi	No	AD982_AN680
DRR387119	Enterobacter asburiae	ST484	1	blaIMP-60	DRR387119_58	DRR387119_58	DRR387119_58	2599	3336	+	351	BETA-LACTAM	CARBAPENEM	ALLELEX	246	246	100	100	246	WP_065102288.1	subclass B1 metallo-beta-lactamase IMP-60	DRR387119	Enterobacter asburiae	Enterobacter asburiae	Enterobacter asburiae	ecloacae	484	177	5032864	Japan	Tokyo	SAMD00498615	PRJDB10842	43640	Japan:Tokyo	shortread	2019	human	clinical	clinical	-	-	NA	AC260	AL375	Illumina	pathogen_isolate_browser_ncbi	No	AC260_AL375
DRR387120	Enterobacter asburiae	ST484	1	blaIMP-60	DRR387120_91	DRR387120_91	DRR387120_91	2558	3295	+	33	BETA-LACTAM	CARBAPENEM	ALLELEX	246	246	100	100	246	WP_065102288.1	subclass B1 metallo-beta-lactamase IMP-60	DRR387120	Enterobacter asburiae	Enterobacter asburiae	Enterobacter asburiae	ecloacae	484	234	5035943	Japan	Tokyo	SAMD00498616	PRJDB10842	43666	Japan:Tokyo	shortread	2019	human	clinical	clinical	-	-	NA	AC293	AL418	Illumina	pathogen_isolate_browser_ncbi	No	AC293_AL418
DRR387223	Enterobacter asburiae	ST484	1	blaIMP-1	DRR387223_47	DRR387223_47	DRR387223_47	2784	3521	-	26	BETA-LACTAM	CARBAPENEM	ALLELEX	246	246	100	100	246	WP_003159548.1	subclass B1 metallo-beta-lactamase IMP-1	DRR387223	Enterobacter asburiae	Enterobacter asburiae	Enterobacter asburiae	ecloacae	484	149	5066111	Japan	Tokyo	SAMD00498719	PRJDB10842	43670	Japan:Tokyo	shortread	2019	NA	clinical	human	-	-	NA	AD982	AN680	Illumina	pathogen_isolate_browser_ncbi	No	AD982_AN680
DRR387678	Enterobacter asburiae	ST24	2	blaIMP-1	DRR387678_29	DRR387678_29	DRR387678_29	9925	10662	+	30	BETA-LACTAM	CARBAPENEM	ALLELEX	246	246	100	100	246	WP_003159548.1	subclass B1 metallo-beta-lactamase IMP-1	DRR387678	Enterobacter asburiae	Enterobacter asburiae	Enterobacter asburiae	ecloacae	24	126	5199866	Japan	Kanagawa	SAMD00499174	PRJDB10842	43614	Japan:Kanagawa	shortread	2019	human	clinical	clinical	-	-	NA	AD982	AN680	Illumina	pathogen_isolate_browser_ncbi	No	AD982_AN680
GCA_029878985	Enterobacter asburiae	ST252	1	blaIMP-6	GCA_029878985.1_PDT001704809.1_genomic_DAOKSW010000031.1	GCA_029878985.1_PDT001704809.1_genomic_DAOKSW010000031.1	GCA_029878985.1_PDT001704809.1_genomic_DAOKSW010000031.1,GCA_029878985.1_PDT001704809.1_genomic_DAOKSW010000090.1	36042	36779	-	16	BETA-LACTAM	CARBAPENEM	ALLELEX	246	246	100	100	246	WP_032492096.1	subclass B1 metallo-beta-lactamase IMP-6	GCA_029878985.1_PDT001704809.1_genomic	Enterobacter asburiae	Enterobacter asburiae	Enterobacter asburiae	ecloacae	252	94	5200063	Japan	Mie	SAMD00500102	PRJDB10842	43790	Japan:Mie	shortread	2019	bile	clinical	human	-	-	NA	AA552, AC293	AI753, AL418	Illumina	pathogen_isolate_browser_ncbi	No	AA552, AC293_AI753, AL418
GCA_030822875	Enterobacter asburiae	ST252	1	blaIMP-1	GCA_030822875.1_PDT001702181.1_genomic_DAOZAX010000047.1	GCA_030822875.1_PDT001702181.1_genomic_DAOZAX010000047.1	GCA_030822875.1_PDT001702181.1_genomic_DAOZAX010000047.1,GCA_030822875.1_PDT001702181.1_genomic_DAOZAX010000139.1	9024	9761	-	30, 1399	BETA-LACTAM	CARBAPENEM	ALLELEX	246	246	100	100	246	WP_003159548.1	subclass B1 metallo-beta-lactamase IMP-1	GCA_030822875.1_PDT001702181.1_genomic	Enterobacter asburiae	Enterobacter asburiae	Enterobacter asburiae	ecloacae	252	141	5295363	Japan	Saitama	SAMD00498133	PRJDB10842	43567	Japan:Saitama	shortread	2019	urine from indwelling catheter	clinical	human	-	-	NA	AD982, AD068	AN680, AM495	Illumina	pathogen_isolate_browser_ncbi	No	AD982, AD068_AN680, AM495
DRR387400	Enterobacter chengduensis	ST414	1	blaIMP-1	DRR387400_24	DRR387400_24	DRR387400_24	64723	65460	-	35	BETA-LACTAM	CARBAPENEM	ALLELEX	246	246	100	100	246	WP_003159548.1	subclass B1 metallo-beta-lactamase IMP-1	DRR387400	Enterobacter chengduensis	Enterobacter chengduensis	Enterobacter chengduensis	ecloacae	414	99	5328146	Japan	Tokyo	SAMD00498896	PRJDB10842	43588	Japan:Tokyo	shortread	2019	stool	clinical	human	-	-	NA	AA002	AH526	Illumina	pathogen_isolate_browser_ncbi	No	AA002_AH526
DRR390463	Enterobacter chengduensis	ST666	1	blaIMP-1	DRR390463_26	DRR390463_26	DRR390463_26	6206	6943	+	495	BETA-LACTAM	CARBAPENEM	ALLELEX	246	246	100	100	246	WP_003159548.1	subclass B1 metallo-beta-lactamase IMP-1	DRR390463	Enterobacter chengduensis	Enterobacter chengduensis	Enterobacter chengduensis	ecloacae	666	86	4945939	Japan	Fukuoka	SAMD00501959	PRJDB10842	43710	Japan:Fukuoka	shortread	2019	human	clinical	clinical	IncL/M	IncL/M	NA	AA002	AH535	Illumina	pathogen_isolate_browser_ncbi	No	AA002_AH535
DRR390471	Enterobacter chengduensis	ST666	1	blaIMP-1	DRR390471_24	DRR390471_24	DRR390471_24	70286	71023	-	495	BETA-LACTAM	CARBAPENEM	ALLELEX	246	246	100	100	246	WP_003159548.1	subclass B1 metallo-beta-lactamase IMP-1	DRR390471	Enterobacter chengduensis	Enterobacter chengduensis	Enterobacter chengduensis	ecloacae	666	86	4902361	Japan	Fukuoka	SAMD00501967	PRJDB10842	43732	Japan:Fukuoka	shortread	2019	human	clinical	clinical	IncL/M	IncL/M	NA	AA002	AH535	Illumina	pathogen_isolate_browser_ncbi	No	AA002_AH535
DRR390474	Enterobacter chengduensis	STNA	1	blaIMP-1	DRR390474_63	DRR390474_63	DRR390474_63	932	1669	-	42	BETA-LACTAM	CARBAPENEM	ALLELEX	246	246	100	100	246	WP_003159548.1	subclass B1 metallo-beta-lactamase IMP-1	DRR390474	Enterobacter chengduensis	Enterobacter chengduensis	Enterobacter chengduensis	ecloacae	NA	124	4972594	Japan	Fukuoka	SAMD00501970	PRJDB10842	43740	Japan:Fukuoka	shortread	2019	human	clinical	clinical	-	-	NA	AC082	AL120	Illumina	pathogen_isolate_browser_ncbi	No	AC082_AL120
DRR387011	Enterobacter hormaechei	ST133	1	blaIMP-1	DRR387011_68	DRR387011_68	DRR387011_68	9025	9762	-	30	BETA-LACTAM	CARBAPENEM	ALLELEX	246	246	100	100	246	WP_003159548.1	subclass B1 metallo-beta-lactamase IMP-1	DRR387011	Enterobacter hormaechei	Enterobacter hormaechei	Enterobacter hormaechei subsp. steigerwaltii	ecloacae	133	229	5424406	Japan	Tokyo	SAMD00498507	PRJDB10842	43640	Japan:Tokyo	shortread	2019	human	clinical	clinical	-	-	NA	AD982	AN680	Illumina	pathogen_isolate_browser_ncbi	No	AD982_AN680
DRR387107	Enterobacter hormaechei	ST742	1	blaIMP-1	DRR387107_32	DRR387107_32	DRR387107_32	9925	10662	+	26	BETA-LACTAM	CARBAPENEM	ALLELEX	246	246	100	100	246	WP_003159548.1	subclass B1 metallo-beta-lactamase IMP-1	DRR387107	Enterobacter hormaechei	Enterobacter hormaechei	Enterobacter hormaechei subsp. steigerwaltii	ecloacae	742	83	5267239	Japan	Tokyo	SAMD00498603	PRJDB10842	43801	Japan:Tokyo	shortread	2019	sputum	clinical	human	-	-	NA	AD982	AN680	Illumina	pathogen_isolate_browser_ncbi	No	AD982_AN680
DRR387115	Enterobacter hormaechei	ST78	1	blaIMP-1	DRR387115_71	DRR387115_71	DRR387115_71	3104	3841	-	26	BETA-LACTAM	CARBAPENEM	ALLELEX	246	246	100	100	246	WP_003159548.1	subclass B1 metallo-beta-lactamase IMP-1	DRR387115	Enterobacter hormaechei	Enterobacter hormaechei	Enterobacter hormaechei subsp. hoffmannii	ecloacae	78	169	5091964	Japan	Tokyo	SAMD00498611	PRJDB10842	43594	Japan:Tokyo	shortread	2019	urine from catheter	clinical	human	-	-	NA	AD982	AN680	Illumina	pathogen_isolate_browser_ncbi	No	AD982_AN680
DRR387381	Enterobacter hormaechei	ST175	1	blaIMP-1	DRR387381_26	DRR387381_26	DRR387381_26	9025	9762	-	30	BETA-LACTAM	CARBAPENEM	ALLELEX	246	246	100	100	246	WP_003159548.1	subclass B1 metallo-beta-lactamase IMP-1	DRR387381	Enterobacter hormaechei	Enterobacter hormaechei	Enterobacter hormaechei subsp. steigerwaltii	ecloacae	175	103	5412731	Japan	Tokyo	SAMD00498877	PRJDB10842	43701	Japan:Tokyo	shortread	2019	urine	clinical	human	-	-	NA	AD982	AN680	Illumina	pathogen_isolate_browser_ncbi	No	AD982_AN680
DRR387448	Enterobacter hormaechei	ST204	1	blaIMP-1	DRR387448_29	DRR387448_29	DRR387448_29	2437	3174	+	351	BETA-LACTAM	CARBAPENEM	ALLELEX	246	246	100	100	246	WP_003159548.1	subclass B1 metallo-beta-lactamase IMP-1	DRR387448	Enterobacter hormaechei	Enterobacter hormaechei	Enterobacter hormaechei subsp. steigerwaltii	ecloacae	204	78	5107558	Japan	Tokyo	SAMD00498944	PRJDB10842	43745	Japan:Tokyo	shortread	2019	sputum	clinical	human	-	-	NA	AC260	AL375	Illumina	pathogen_isolate_browser_ncbi	No	AC260_AL375
DRR387466	Enterobacter hormaechei	ST78	2	blaIMP-1	DRR387466_94	DRR387466_94	DRR387466_94	861	1598	-	164	BETA-LACTAM	CARBAPENEM	ALLELEX	246	246	100	100	246	WP_003159548.1	subclass B1 metallo-beta-lactamase IMP-1	DRR387466	Enterobacter hormaechei	Enterobacter hormaechei	Enterobacter hormaechei subsp. hoffmannii	ecloacae	78	165	5221082	Japan	Tokyo	SAMD00498962	PRJDB10842	43694	Japan:Tokyo	shortread	2019	sputum	clinical	human	-	-	NA	AC082	AL120	Illumina	pathogen_isolate_browser_ncbi	No	AC082_AL120
DRR387467	Enterobacter hormaechei	ST78	2	blaIMP-1	DRR387467_90	DRR387467_90	DRR387467_90	14	751	+	164	BETA-LACTAM	CARBAPENEM	ALLELEX	246	246	100	100	246	WP_003159548.1	subclass B1 metallo-beta-lactamase IMP-1	DRR387467	Enterobacter hormaechei	Enterobacter hormaechei	Enterobacter hormaechei subsp. hoffmannii	ecloacae	78	160	5174092	Japan	Tokyo	SAMD00498963	PRJDB10842	43743	Japan:Tokyo	shortread	2019	sputum	clinical	human	-	-	NA	AC082	AL120	Illumina	pathogen_isolate_browser_ncbi	No	AC082_AL120
DRR387531	Enterobacter hormaechei	ST133	2	blaIMP-1	DRR387531_64	DRR387531_64	DRR387531_64	9925	10662	+	26	BETA-LACTAM	CARBAPENEM	ALLELEX	246	246	100	100	246	WP_003159548.1	subclass B1 metallo-beta-lactamase IMP-1	DRR387531	Enterobacter hormaechei	Enterobacter hormaechei	Enterobacter hormaechei subsp. steigerwaltii	ecloacae	133	208	5285182	Japan	Tokyo	SAMD00499027	PRJDB10842	43802	Japan:Tokyo	shortread	2019	stool	clinical	human	-	-	NA	AD982	AN680	Illumina	pathogen_isolate_browser_ncbi	No	AD982_AN680
DRR387594	Enterobacter hormaechei	ST78	1	blaIMP-1	DRR387594_38	DRR387594_38	DRR387594_38	9025	9762	-	30	BETA-LACTAM	CARBAPENEM	ALLELEX	246	246	100	100	246	WP_003159548.1	subclass B1 metallo-beta-lactamase IMP-1	DRR387594	Enterobacter hormaechei	Enterobacter hormaechei	Enterobacter hormaechei subsp. hoffmannii	ecloacae	78	95	5265224	Japan	Tokyo	SAMD00499090	PRJDB10842	43822	Japan:Tokyo	shortread	2019	bile	clinical	human	-	-	NA	AD982	AN680	Illumina	pathogen_isolate_browser_ncbi	No	AD982_AN680
DRR387665	Enterobacter hormaechei	ST90	1	blaIMP-1	DRR387665_46	DRR387665_46	DRR387665_46	2492	3229	-	911	BETA-LACTAM	CARBAPENEM	ALLELEX	246	246	100	100	246	WP_003159548.1	subclass B1 metallo-beta-lactamase IMP-1	DRR387665	Enterobacter hormaechei	Enterobacter hormaechei	Enterobacter hormaechei subsp. steigerwaltii	ecloacae	90	74	4994438	Japan	Kanagawa	SAMD00499161	PRJDB10842	43513	Japan:Kanagawa	shortread	2019	human	clinical	clinical	-	-	NA	AC293	AL418	Illumina	pathogen_isolate_browser_ncbi	No	AC293_AL418
DRR387667	Enterobacter hormaechei	ST90	1	blaIMP-1	DRR387667_46	DRR387667_46	DRR387667_46	2492	3229	-	911	BETA-LACTAM	CARBAPENEM	ALLELEX	246	246	100	100	246	WP_003159548.1	subclass B1 metallo-beta-lactamase IMP-1	DRR387667	Enterobacter hormaechei	Enterobacter hormaechei	Enterobacter hormaechei subsp. steigerwaltii	ecloacae	90	81	5088019	Japan	Kanagawa	SAMD00499163	PRJDB10842	43514	Japan:Kanagawa	shortread	2019	human	clinical	clinical	-	-	NA	AC293	AL418	Illumina	pathogen_isolate_browser_ncbi	No	AC293_AL418
DRR387684	Enterobacter hormaechei	ST133	3	blaIMP-1	DRR387684_39	DRR387684_39	DRR387684_39	9025	9762	-	30	BETA-LACTAM	CARBAPENEM	ALLELEX	246	246	100	100	246	WP_003159548.1	subclass B1 metallo-beta-lactamase IMP-1	DRR387684	Enterobacter hormaechei	Enterobacter hormaechei	Enterobacter hormaechei subsp. steigerwaltii	ecloacae	133	90	5271428	Japan	Kanagawa	SAMD00499180	PRJDB10842	43720	Japan:Kanagawa	shortread	2019	human	clinical	clinical	-	-	NA	AD982	AN680	Illumina	pathogen_isolate_browser_ncbi	No	AD982_AN680
GCA_030782905	Enterobacter hormaechei	ST204	1	blaIMP-1	GCA_030782905.1_PDT001706307.1_genomic_DAOWUY010000053.1	GCA_030782905.1_PDT001706307.1_genomic_DAOWUY010000053.1	GCA_030782905.1_PDT001706307.1_genomic_DAOWUY010000053.1,GCA_030782905.1_PDT001706307.1_genomic_DAOWUY010000089.1	1122	1859	-	470, 1327	BETA-LACTAM	CARBAPENEM	ALLELEX	246	246	100	100	246	WP_003159548.1	subclass B1 metallo-beta-lactamase IMP-1	GCA_030782905.1_PDT001706307.1_genomic	Enterobacter hormaechei	Enterobacter hormaechei	Enterobacter hormaechei subsp. steigerwaltii	ecloacae	204	91	5093603	Japan	Kumamoto	SAMD00502330	PRJDB10842	43710	Japan:Kumamoto	shortread	2019	stool	clinical	human	-	-	NA	AC082	AL120	Illumina	pathogen_isolate_browser_ncbi	No	AC082_AL120
GCA_030785745	Enterobacter hormaechei	ST78	1	blaIMP-1	GCA_030785745.1_PDT001706221.1_genomic_DAOWYG010000043.1	GCA_030785745.1_PDT001706221.1_genomic_DAOWYG010000076.1	GCA_030785745.1_PDT001706221.1_genomic_DAOWYG010000043.1,GCA_030785745.1_PDT001706221.1_genomic_DAOWYG010000076.1	2375	3112	+	1226, 1408	BETA-LACTAM	CARBAPENEM	ALLELEX	246	246	100	100	246	WP_003159548.1	subclass B1 metallo-beta-lactamase IMP-1	GCA_030785745.1_PDT001706221.1_genomic	Enterobacter hormaechei	Enterobacter hormaechei	Enterobacter hormaechei subsp. hoffmannii	ecloacae	78	79	5061558	Japan	Fukuoka	SAMD00502170	PRJDB10842	43665	Japan:Fukuoka	shortread	2019	NA	clinical	human	-	-	NA	AC082	AL120	Illumina	pathogen_isolate_browser_ncbi	No	AC082_AL120
GCA_030786805	Enterobacter hormaechei	ST62	1	blaIMP-1	GCA_030786805.1_PDT001706168.1_genomic_DAOXAD010000135.1	GCA_030786805.1_PDT001706168.1_genomic_DAOXAD010000135.1	GCA_030786805.1_PDT001706168.1_genomic_DAOXAD010000135.1,GCA_030786805.1_PDT001706168.1_genomic_DAOXAD010000181.1	931	1668	-	229, 1196	BETA-LACTAM	CARBAPENEM	ALLELEX	246	246	100	100	246	WP_003159548.1	subclass B1 metallo-beta-lactamase IMP-1	GCA_030786805.1_PDT001706168.1_genomic	Enterobacter hormaechei	Enterobacter hormaechei	Enterobacter hormaechei subsp. steigerwaltii	ecloacae	62	184	4994979	Japan	Fukuoka	SAMD00502090	PRJDB10842	43722	Japan:Fukuoka	shortread	2019	stool	clinical	human	-	-	NA	AF135, AC082	AP051, AL120	Illumina	pathogen_isolate_browser_ncbi	No	AF135, AC082_AP051, AL120
GCA_030787355	Enterobacter hormaechei	ST133	1	blaIMP-1	GCA_030787355.1_PDT001706166.1_genomic_DAOXAH010000101.1	GCA_030787355.1_PDT001706166.1_genomic_DAOXAH010000101.1	GCA_030787355.1_PDT001706166.1_genomic_DAOXAH010000101.1,GCA_030787355.1_PDT001706166.1_genomic_DAOXAH010000306.1	2616	3353	+	351, 1405	BETA-LACTAM	CARBAPENEM	ALLELEX	246	246	100	100	246	WP_003159548.1	subclass B1 metallo-beta-lactamase IMP-1	GCA_030787355.1_PDT001706166.1_genomic	Enterobacter hormaechei	Enterobacter hormaechei	Enterobacter hormaechei subsp. steigerwaltii	ecloacae	133	307	5371694	Japan	Fukuoka	SAMD00502087	PRJDB10842	43692	Japan:Fukuoka	shortread	2019	urine	clinical	human	-	-	NA	AC293	AL418, AL417	Illumina	pathogen_isolate_browser_ncbi	No	AC293_AL418, AL417
GCA_030787465	Enterobacter hormaechei	ST62	1	blaIMP-1	GCA_030787465.1_PDT001706159.1_genomic_DAOXAM010000061.1	GCA_030787465.1_PDT001706159.1_genomic_DAOXAM010000061.1	GCA_030787465.1_PDT001706159.1_genomic_DAOXAM010000061.1,GCA_030787465.1_PDT001706159.1_genomic_DAOXAM010000091.1	931	1668	-	42	BETA-LACTAM	CARBAPENEM	ALLELEX	246	246	100	100	246	WP_003159548.1	subclass B1 metallo-beta-lactamase IMP-1	GCA_030787465.1_PDT001706159.1_genomic	Enterobacter hormaechei	Enterobacter hormaechei	Enterobacter hormaechei subsp. steigerwaltii	ecloacae	62	94	4935797	Japan	Fukuoka	SAMD00502074	PRJDB10842	43617	Japan:Fukuoka	shortread	2019	pus	clinical	human	-	-	NA	AC082	AL120	Illumina	pathogen_isolate_browser_ncbi	No	AC082_AL120
GCA_030787485	Enterobacter hormaechei	ST78	1	blaIMP-1	GCA_030787485.1_PDT001706160.1_genomic_DAOXAL010000159.1	GCA_030787485.1_PDT001706160.1_genomic_DAOXAL010000229.1	GCA_030787485.1_PDT001706160.1_genomic_DAOXAL010000159.1,GCA_030787485.1_PDT001706160.1_genomic_DAOXAL010000229.1	54	791	+	164	BETA-LACTAM	CARBAPENEM	ALLELEX	246	246	100	100	246	WP_003159548.1	subclass B1 metallo-beta-lactamase IMP-1	GCA_030787485.1_PDT001706160.1_genomic	Enterobacter hormaechei	Enterobacter hormaechei	Enterobacter hormaechei subsp. hoffmannii	ecloacae	78	232	5150789	Japan	Fukuoka	SAMD00502075	PRJDB10842	43616	Japan:Fukuoka	shortread	2019	stool	clinical	human	-	-	NA	AC082	AL120	Illumina	pathogen_isolate_browser_ncbi	No	AC082_AL120
GCA_030789765	Enterobacter hormaechei	STNA	1	blaIMP-1	GCA_030789765.1_PDT001706093.1_genomic_DAOXCZ010000039.1	GCA_030789765.1_PDT001706093.1_genomic_DAOXCZ010000039.1	GCA_030789765.1_PDT001706093.1_genomic_DAOXCZ010000039.1,GCA_030789765.1_PDT001706093.1_genomic_DAOXCZ010000071.1	931	1668	-	42, 229	BETA-LACTAM	CARBAPENEM	ALLELEX	246	246	100	100	246	WP_003159548.1	subclass B1 metallo-beta-lactamase IMP-1	GCA_030789765.1_PDT001706093.1_genomic	Enterobacter hormaechei	Enterobacter hormaechei	Enterobacter hormaechei subsp. xiangfangensis	ecloacae	NA	72	5002471	Japan	Fukuoka	SAMD00501961	PRJDB10842	43710	Japan:Fukuoka	shortread	2019	nasal cavity	clinical	human	-	-	NA	AF135, AC082	AP051, AL120	Illumina	pathogen_isolate_browser_ncbi	No	AF135, AC082_AP051, AL120
GCA_030790945	Enterobacter hormaechei	ST113	1	blaIMP-6	GCA_030790945.1_PDT001706031.1_genomic_DAOXFG010000024.1	GCA_030790945.1_PDT001706031.1_genomic_DAOXFG010000024.1	GCA_030790945.1_PDT001706031.1_genomic_DAOXFG010000024.1,GCA_030790945.1_PDT001706031.1_genomic_DAOXFG010000064.1	34796	35533	-	16	BETA-LACTAM	CARBAPENEM	ALLELEX	246	246	100	100	246	WP_032492096.1	subclass B1 metallo-beta-lactamase IMP-6	GCA_030790945.1_PDT001706031.1_genomic	Enterobacter hormaechei	Enterobacter hormaechei	Enterobacter hormaechei subsp. steigerwaltii	ecloacae	113	67	5339702	Japan	Kochi	SAMD00501854	PRJDB10842	43766	Japan:Kochi	shortread	2019	NA	clinical	human	-	-	NA	AA552, AC293	AI753, AL418	Illumina	pathogen_isolate_browser_ncbi	No	AA552, AC293_AI753, AL418
GCA_030790985	Enterobacter hormaechei	ST113	1	blaIMP-6	GCA_030790985.1_PDT001706029.1_genomic_DAOXFK010000039.1	GCA_030790985.1_PDT001706029.1_genomic_DAOXFK010000039.1	GCA_030790985.1_PDT001706029.1_genomic_DAOXFK010000039.1,GCA_030790985.1_PDT001706029.1_genomic_DAOXFK010000078.1	3551	4288	+	16	BETA-LACTAM	CARBAPENEM	ALLELEX	246	246	100	100	246	WP_032492096.1	subclass B1 metallo-beta-lactamase IMP-6	GCA_030790985.1_PDT001706029.1_genomic	Enterobacter hormaechei	Enterobacter hormaechei	Enterobacter hormaechei subsp. steigerwaltii	ecloacae	113	81	5139249	Japan	Kochi	SAMD00501852	PRJDB10842	43759	Japan:Kochi	shortread	2019	pus	clinical	human	-	-	NA	AA552, AC293	AI753, AL418	Illumina	pathogen_isolate_browser_ncbi	No	AA552, AC293_AI753, AL418
GCA_030799095	Enterobacter hormaechei	ST133	1	blaIMP-1	GCA_030799095.1_PDT001705608.1_genomic_DAOXUX010000037.1	GCA_030799095.1_PDT001705608.1_genomic_DAOXUX010000122.1	GCA_030799095.1_PDT001705608.1_genomic_DAOXUX010000037.1,GCA_030799095.1_PDT001705608.1_genomic_DAOXUX010000122.1	2950	3687	+	241, 402	BETA-LACTAM	CARBAPENEM	ALLELEX	246	246	100	100	246	WP_003159548.1	subclass B1 metallo-beta-lactamase IMP-1	GCA_030799095.1_PDT001705608.1_genomic	Enterobacter hormaechei	Enterobacter hormaechei	Enterobacter hormaechei subsp. steigerwaltii	ecloacae	133	124	5744909	Japan	Tokyo	SAMD00498789	PRJDB10842	43623	Japan:Tokyo	shortread	2019	nasal cavity	clinical	human	-	-	NA	AD982, AC293	AN680, AL418	Illumina	pathogen_isolate_browser_ncbi	No	AD982, AC293_AN680, AL418
GCA_030799565	Enterobacter hormaechei	ST133	1	blaIMP-6	GCA_030799565.1_PDT001705593.1_genomic_DAOXVK010000066.1	GCA_030799565.1_PDT001705593.1_genomic_DAOXVK010000106.1	GCA_030799565.1_PDT001705593.1_genomic_DAOXVK010000066.1,GCA_030799565.1_PDT001705593.1_genomic_DAOXVK010000106.1	54	791	+	164, 976	BETA-LACTAM	CARBAPENEM	ALLELEX	246	246	100	100	246	WP_032492096.1	subclass B1 metallo-beta-lactamase IMP-6	GCA_030799565.1_PDT001705593.1_genomic	Enterobacter hormaechei	Enterobacter hormaechei	Enterobacter hormaechei subsp. steigerwaltii	ecloacae	133	109	5260730	Japan	Tokyo	SAMD00498681	PRJDB10842	43830	Japan:Tokyo	shortread	2019	sputum	clinical	human	-	-	NA	AC082	AL120	Illumina	pathogen_isolate_browser_ncbi	No	AC082_AL120
GCA_030799925	Enterobacter hormaechei	ST133	5	blaIMP-1	GCA_030799925.1_PDT001705570.1_genomic_DAOXWI010000054.1	GCA_030799925.1_PDT001705570.1_genomic_DAOXWI010000054.1	GCA_030799925.1_PDT001705570.1_genomic_DAOXWI010000054.1,GCA_030799925.1_PDT001705570.1_genomic_DAOXWI010000146.1	9024	9761	-	30, 169	BETA-LACTAM	CARBAPENEM	ALLELEX	246	246	100	100	246	WP_003159548.1	subclass B1 metallo-beta-lactamase IMP-1	GCA_030799925.1_PDT001705570.1_genomic	Enterobacter hormaechei	Enterobacter hormaechei	Enterobacter hormaechei subsp. steigerwaltii	ecloacae	133	149	5374509	Japan	Tokyo	SAMD00498466	PRJDB10842	43807	Japan:Tokyo	shortread	2019	sputum	clinical	human	-	-	NA	AD982, AD068	AN680, AM495	Illumina	pathogen_isolate_browser_ncbi	No	AD982, AD068_AN680, AM495
GCA_030799945	Enterobacter hormaechei	ST66	1	blaIMP-6	GCA_030799945.1_PDT001705568.1_genomic_DAOXWJ010000188.1	GCA_030799945.1_PDT001705568.1_genomic_DAOXWJ010000276.1	GCA_030799945.1_PDT001705568.1_genomic_DAOXWJ010000188.1,GCA_030799945.1_PDT001705568.1_genomic_DAOXWJ010000276.1	53	790	+	164, 976	BETA-LACTAM	CARBAPENEM	ALLELEX	246	246	100	100	246	WP_032492096.1	subclass B1 metallo-beta-lactamase IMP-6	GCA_030799945.1_PDT001705568.1_genomic	Enterobacter hormaechei	Enterobacter hormaechei	Enterobacter hormaechei subsp. xiangfangensis	ecloacae	66	281	5165696	Japan	Tokyo	SAMD00498458	PRJDB10842	43577	Japan:Tokyo	shortread	2019	venous blood	clinical	human	-	-	NA	AC082	AL120	Illumina	pathogen_isolate_browser_ncbi	No	AC082_AL120
GCA_030800265	Enterobacter hormaechei	ST90	3	blaIMP-1	GCA_030800265.1_PDT001705553.1_genomic_DAOXWW010000053.1	GCA_030800265.1_PDT001705553.1_genomic_DAOXWW010000053.1	GCA_030800265.1_PDT001705553.1_genomic_DAOXWW010000053.1,GCA_030800265.1_PDT001705553.1_genomic_DAOXWW010000120.1	9024	9761	-	30, 33	BETA-LACTAM	CARBAPENEM	ALLELEX	246	246	100	100	246	WP_003159548.1	subclass B1 metallo-beta-lactamase IMP-1	GCA_030800265.1_PDT001705553.1_genomic	Enterobacter hormaechei	Enterobacter hormaechei	Enterobacter hormaechei subsp. steigerwaltii	ecloacae	90	123	5403342	Japan	Chiba	SAMD00498276	PRJDB10842	43775	Japan:Chiba	shortread	2019	urine from catheter	clinical	human	-	-	NA	AD982, AC293	AN680, AL418	Illumina	pathogen_isolate_browser_ncbi	No	AD982, AC293_AN680, AL418
GCA_030816675	Enterobacter hormaechei	ST204	1	blaIMP-1	GCA_030816675.1_PDT001703321.1_genomic_DAOYTI010000062.1	GCA_030816675.1_PDT001703321.1_genomic_DAOYTI010000190.1	GCA_030816675.1_PDT001703321.1_genomic_DAOYTI010000062.1,GCA_030816675.1_PDT001703321.1_genomic_DAOYTI010000190.1	55	792	+	470, 734	BETA-LACTAM	CARBAPENEM	ALLELEX	246	246	100	100	246	WP_003159548.1	subclass B1 metallo-beta-lactamase IMP-1	GCA_030816675.1_PDT001703321.1_genomic	Enterobacter hormaechei	Enterobacter hormaechei	Enterobacter hormaechei subsp. steigerwaltii	ecloacae	204	196	5414833	Japan	Kumamoto	SAMD00502329	PRJDB10842	43691	Japan:Kumamoto	shortread	2019	stool	clinical	human	-	-	NA	AC079, AC082	AL116, AL120	Illumina	pathogen_isolate_browser_ncbi	No	AC079, AC082_AL116, AL120
GCA_030822555	Enterobacter hormaechei	ST175	1	blaIMP-1	GCA_030822555.1_PDT001702306.1_genomic_DAOZAI010000081.1	GCA_030822555.1_PDT001702306.1_genomic_DAOZAI010000159.1	GCA_030822555.1_PDT001702306.1_genomic_DAOZAI010000081.1,GCA_030822555.1_PDT001702306.1_genomic_DAOZAI010000159.1	2636	3373	+	351, 33	BETA-LACTAM	CARBAPENEM	ALLELEX	246	246	100	100	246	WP_003159548.1	subclass B1 metallo-beta-lactamase IMP-1	GCA_030822555.1_PDT001702306.1_genomic	Enterobacter hormaechei	Enterobacter hormaechei	Enterobacter hormaechei subsp. steigerwaltii	ecloacae	175	162	5194834	Japan	Tokyo	SAMD00498614	PRJDB10842	43609	Japan:Tokyo	shortread	2019	sputum	clinical	human	-	-	NA	AC260, AC293	AL375, AL418	Illumina	pathogen_isolate_browser_ncbi	No	AC260, AC293_AL375, AL418
GCA_030822755	Enterobacter hormaechei	ST90	3	blaIMP-1	GCA_030822755.1_PDT001702226.1_genomic_DAOZAS010000045.1	GCA_030822755.1_PDT001702226.1_genomic_DAOZAS010000045.1	GCA_030822755.1_PDT001702226.1_genomic_DAOZAS010000045.1,GCA_030822755.1_PDT001702226.1_genomic_DAOZAS010000112.1	9824	10561	-	30, 33	BETA-LACTAM	CARBAPENEM	ALLELEX	246	246	100	100	246	WP_003159548.1	subclass B1 metallo-beta-lactamase IMP-1	GCA_030822755.1_PDT001702226.1_genomic	Enterobacter hormaechei	Enterobacter hormaechei	Enterobacter hormaechei subsp. steigerwaltii	ecloacae	90	113	5259661	Japan	Chiba	SAMD00498274	PRJDB10842	43647	Japan:Chiba	shortread	2019	sputum	clinical	human	-	-	NA	AA556, AC293	AI768, AL418	Illumina	pathogen_isolate_browser_ncbi	No	AA556, AC293_AI768, AL418
GCA_030870585	Enterobacter hormaechei	ST175	1	blaIMP-1	GCA_030870585.1_PDT001701900.1_genomic_DAOZEV010000189.1	GCA_030870585.1_PDT001701900.1_genomic_DAOZEV010000189.1	GCA_030870585.1_PDT001701900.1_genomic_DAOZEV010000189.1,GCA_030870585.1_PDT001701900.1_genomic_DAOZEV010000324.1	6091	6828	-	31, 1414	BETA-LACTAM	CARBAPENEM	ALLELEX	246	246	100	100	246	WP_003159548.1	subclass B1 metallo-beta-lactamase IMP-1	GCA_030870585.1_PDT001701900.1_genomic	Enterobacter hormaechei	Enterobacter hormaechei	Enterobacter hormaechei subsp. steigerwaltii	ecloacae	175	325	5424400	Japan	Fukuoka	SAMD00502088	PRJDB10842	43692	Japan:Fukuoka	shortread	2019	urine	clinical	human	-	-	NA	AC260, AC082	AL375, AL120	Illumina	pathogen_isolate_browser_ncbi	No	AC260, AC082_AL375, AL120
GCA_030878505	Enterobacter hormaechei	ST78	1	blaIMP-1	GCA_030878505.1_PDT001701429.1_genomic_DAOZVS010000089.1	GCA_030878505.1_PDT001701429.1_genomic_DAOZVS010000136.1	GCA_030878505.1_PDT001701429.1_genomic_DAOZVS010000089.1,GCA_030878505.1_PDT001701429.1_genomic_DAOZVS010000136.1	54	791	+	164	BETA-LACTAM	CARBAPENEM	ALLELEX	246	246	100	100	246	WP_003159548.1	subclass B1 metallo-beta-lactamase IMP-1	GCA_030878505.1_PDT001701429.1_genomic	Enterobacter hormaechei	Enterobacter hormaechei	Enterobacter hormaechei subsp. hoffmannii	ecloacae	78	138	5178787	Japan	Tokyo	SAMD00498455	PRJDB10842	43544	Japan:Tokyo	shortread	2019	stool	clinical	human	-	-	NA	AC082	AL120	Illumina	pathogen_isolate_browser_ncbi	No	AC082_AL120
GCA_030878685	Enterobacter hormaechei	ST90	3	blaIMP-1	GCA_030878685.1_PDT001701418.1_genomic_DAOZWC010000052.1	GCA_030878685.1_PDT001701418.1_genomic_DAOZWC010000052.1	GCA_030878685.1_PDT001701418.1_genomic_DAOZWC010000052.1,GCA_030878685.1_PDT001701418.1_genomic_DAOZWC010000130.1	9024	9761	-	30, 33	BETA-LACTAM	CARBAPENEM	ALLELEX	246	246	100	100	246	WP_003159548.1	subclass B1 metallo-beta-lactamase IMP-1	GCA_030878685.1_PDT001701418.1_genomic	Enterobacter hormaechei	Enterobacter hormaechei	Enterobacter hormaechei subsp. steigerwaltii	ecloacae	90	134	5282037	Japan	Chiba	SAMD00498273	PRJDB10842	43599	Japan:Chiba	shortread	2019	sputum	clinical	human	-	-	NA	AD982, AC293	AN680, AL418	Illumina	pathogen_isolate_browser_ncbi	No	AD982, AC293_AN680, AL418
GCA_030881765	Enterobacter hormaechei	ST62	1	blaIMP-1	GCA_030881765.1_PDT001701175.1_genomic_DAPABY010000047.1	GCA_030881765.1_PDT001701175.1_genomic_DAPABY010000047.1	GCA_030881765.1_PDT001701175.1_genomic_DAPABY010000047.1,GCA_030881765.1_PDT001701175.1_genomic_DAPABY010000074.1	931	1668	-	42	BETA-LACTAM	CARBAPENEM	ALLELEX	246	246	100	100	246	WP_003159548.1	subclass B1 metallo-beta-lactamase IMP-1	GCA_030881765.1_PDT001701175.1_genomic	Enterobacter hormaechei	Enterobacter hormaechei	Enterobacter hormaechei subsp. steigerwaltii	ecloacae	62	77	4903432	Japan	Fukuoka	SAMD00501940	PRJDB10842	43815	Japan:Fukuoka	shortread	2019	sputum	clinical	human	-	-	NA	AC082	AL120	Illumina	pathogen_isolate_browser_ncbi	No	AC082_AL120
GCA_030881785	Enterobacter hormaechei	ST133	1	blaIMP-1	GCA_030881785.1_PDT001701174.1_genomic_DAPABZ010000033.1	GCA_030881785.1_PDT001701174.1_genomic_DAPABZ010000033.1	GCA_030881785.1_PDT001701174.1_genomic_DAPABZ010000033.1,GCA_030881785.1_PDT001701174.1_genomic_DAPABZ010000144.1	9024	9761	-	30, 33	BETA-LACTAM	CARBAPENEM	ALLELEX	246	246	100	100	246	WP_003159548.1	subclass B1 metallo-beta-lactamase IMP-1	GCA_030881785.1_PDT001701174.1_genomic	Enterobacter hormaechei	Enterobacter hormaechei	Enterobacter hormaechei subsp. steigerwaltii	ecloacae	133	148	5386132	Japan	Fukuoka	SAMD00501928	PRJDB10842	43710	Japan:Fukuoka	shortread	2019	sputum	clinical	human	-	-	NA	AD982, AC293	AN680, AL418	Illumina	pathogen_isolate_browser_ncbi	No	AD982, AC293_AN680, AL418
GCA_030882365	Enterobacter hormaechei	ST133	8	blaIMP-1	GCA_030882365.1_PDT001701140.1_genomic_DAPADD010000251.1	GCA_030882365.1_PDT001701140.1_genomic_DAPADD010000251.1	GCA_030882365.1_PDT001701140.1_genomic_DAPADD010000251.1,GCA_030882365.1_PDT001701140.1_genomic_DAPADD010000467.1	2987	3724	-	157	BETA-LACTAM	CARBAPENEM	ALLELEX	246	246	100	100	246	WP_003159548.1	subclass B1 metallo-beta-lactamase IMP-1	GCA_030882365.1_PDT001701140.1_genomic	Enterobacter hormaechei	Enterobacter hormaechei	Enterobacter hormaechei subsp. steigerwaltii	ecloacae	133	471	4995334	Japan	Tokyo	SAMD00499143	PRJDB10842	43641	Japan:Tokyo	shortread	2019	urine	clinical	human	-	-	NA	AC293	AL417	Illumina	pathogen_isolate_browser_ncbi	No	AC293_AL417
GCA_030883125	Enterobacter hormaechei	ST90	3	blaIMP-1	GCA_030883125.1_PDT001701105.1_genomic_DAPAEL010000109.1	GCA_030883125.1_PDT001701105.1_genomic_DAPAEL010000238.1	GCA_030883125.1_PDT001701105.1_genomic_DAPAEL010000109.1,GCA_030883125.1_PDT001701105.1_genomic_DAPAEL010000237.1,GCA_030883125.1_PDT001701105.1_genomic_DAPAEL010000238.1	2798	3535	+	33, 351	BETA-LACTAM	CARBAPENEM	ALLELEX	246	246	100	100	246	WP_003159548.1	subclass B1 metallo-beta-lactamase IMP-1	GCA_030883125.1_PDT001701105.1_genomic	Enterobacter hormaechei	Enterobacter hormaechei	Enterobacter hormaechei subsp. steigerwaltii	ecloacae	90	243	5282254	Japan	Chiba	SAMD00498275	PRJDB10842	43712	Japan:Chiba	shortread	2019	sputum	clinical	human	-	-	NA	AC260, AC293	AL375, AL418	Illumina	pathogen_isolate_browser_ncbi	No	AC260, AC293_AL375, AL418
GCA_030919965	Enterobacter hormaechei	ST127	1	blaIMP-1	GCA_030919965.1_PDT001701506.1_genomic_DAOZTA010000068.1	GCA_030919965.1_PDT001701506.1_genomic_DAOZTA010000068.1	GCA_030919965.1_PDT001701506.1_genomic_DAOZTA010000068.1,GCA_030919965.1_PDT001701506.1_genomic_DAOZTA010000103.1	107	844	+	29, 328	BETA-LACTAM	CARBAPENEM	ALLELEX	246	246	100	100	246	WP_003159548.1	subclass B1 metallo-beta-lactamase IMP-1	GCA_030919965.1_PDT001701506.1_genomic	Enterobacter hormaechei	Enterobacter hormaechei	Enterobacter hormaechei subsp. xiangfangensis	ecloacae	127	105	5093410	Japan	Kanagawa	SAMD00499179	PRJDB10842	43704	Japan:Kanagawa	shortread	2019	sputum	clinical	human	-	-	NA	AC082	AL120	Illumina	pathogen_isolate_browser_ncbi	No	AC082_AL120
GCA_030920025	Enterobacter hormaechei	ST133	8	blaIMP-1	GCA_030920025.1_PDT001701503.1_genomic_DAOZTG010000146.1	GCA_030920025.1_PDT001701503.1_genomic_DAOZTG010000146.1	GCA_030920025.1_PDT001701503.1_genomic_DAOZTG010000146.1,GCA_030920025.1_PDT001701503.1_genomic_DAOZTG010000305.1	5813	6550	-	563, 1287	BETA-LACTAM	CARBAPENEM	ALLELEX	246	246	100	100	246	WP_003159548.1	subclass B1 metallo-beta-lactamase IMP-1	GCA_030920025.1_PDT001701503.1_genomic	Enterobacter hormaechei	Enterobacter hormaechei	Enterobacter hormaechei subsp. steigerwaltii	ecloacae	133	308	5047890	Japan	Tokyo	SAMD00499141	PRJDB10842	43624	Japan:Tokyo	shortread	2019	sputum	clinical	human	-	-	NA	AC293	AL418	Illumina	pathogen_isolate_browser_ncbi	No	AC293_AL418
GCA_031504785	Enterobacter hormaechei	ST133	8	blaIMP-1	GCA_031504785.1_PDT001704322.1_genomic_DAPJIN010000039.1	GCA_031504785.1_PDT001704322.1_genomic_DAPJIN010000039.1	GCA_031504785.1_PDT001704322.1_genomic_DAPJIN010000039.1,GCA_031504785.1_PDT001704322.1_genomic_DAPJIN010000099.1	5563	6300	-	995, 1067	BETA-LACTAM	CARBAPENEM	ALLELEX	246	246	100	100	246	WP_003159548.1	subclass B1 metallo-beta-lactamase IMP-1	GCA_031504785.1_PDT001704322.1_genomic	Enterobacter hormaechei	Enterobacter hormaechei	Enterobacter hormaechei subsp. steigerwaltii	ecloacae	133	100	5062261	Japan	Tokyo	SAMD00499142	PRJDB10842	43652	Japan:Tokyo	shortread	2019	abcess	clinical	human	-	-	NA	AC293	AL418	Illumina	pathogen_isolate_browser_ncbi	No	AC293_AL418
GCA_031504805	Enterobacter hormaechei	ST133	8	blaIMP-1	GCA_031504805.1_PDT001704323.1_genomic_DAPJIM010000060.1	GCA_031504805.1_PDT001704323.1_genomic_DAPJIM010000060.1	GCA_031504805.1_PDT001704323.1_genomic_DAPJIM010000060.1,GCA_031504805.1_PDT001704323.1_genomic_DAPJIM010000113.1	4941	5678	-	563, 1316	BETA-LACTAM	CARBAPENEM	ALLELEX	246	246	100	100	246	WP_003159548.1	subclass B1 metallo-beta-lactamase IMP-1	GCA_031504805.1_PDT001704323.1_genomic	Enterobacter hormaechei	Enterobacter hormaechei	Enterobacter hormaechei subsp. steigerwaltii	ecloacae	133	115	5093134	Japan	Tokyo	SAMD00499144	PRJDB10842	43657	Japan:Tokyo	shortread	2019	stool	clinical	human	-	-	NA	AC293	AL418	Illumina	pathogen_isolate_browser_ncbi	No	AC293_AL418
GCA_031506525	Enterobacter hormaechei	ST116	1	blaIMP-1	GCA_031506525.1_PDT001704050.1_genomic_DAPJLT010000041.1	GCA_031506525.1_PDT001704050.1_genomic_DAPJLT010000041.1	GCA_031506525.1_PDT001704050.1_genomic_DAPJLT010000041.1,GCA_031506525.1_PDT001704050.1_genomic_DAPJLT010000114.1	9024	9761	-	30, 33	BETA-LACTAM	CARBAPENEM	ALLELEX	246	246	100	100	246	WP_003159548.1	subclass B1 metallo-beta-lactamase IMP-1	GCA_031506525.1_PDT001704050.1_genomic	Enterobacter hormaechei	Enterobacter hormaechei	Enterobacter hormaechei subsp. steigerwaltii	ecloacae	116	116	5222173	Japan	Tokyo	SAMD00498602	PRJDB10842	43786	Japan:Tokyo	shortread	2019	sputum	clinical	human	-	-	NA	AA556, AC293	AI768, AL418	Illumina	pathogen_isolate_browser_ncbi	No	AA556, AC293_AI768, AL418
GCA_031506945	Enterobacter hormaechei	ST78	1	blaIMP-1	GCA_031506945.1_PDT001704011.1_genomic_DAPJMM010000090.1	GCA_031506945.1_PDT001704011.1_genomic_DAPJMM010000090.1	GCA_031506945.1_PDT001704011.1_genomic_DAPJMM010000090.1,GCA_031506945.1_PDT001704011.1_genomic_DAPJMM010000123.1	247	984	+	164, 342	BETA-LACTAM	CARBAPENEM	ALLELEX	246	246	100	100	246	WP_003159548.1	subclass B1 metallo-beta-lactamase IMP-1	GCA_031506945.1_PDT001704011.1_genomic	Enterobacter hormaechei	Enterobacter hormaechei	Enterobacter hormaechei subsp. hoffmannii	ecloacae	78	125	5102821	Japan	Tokyo	SAMD00498522	PRJDB10842	43778	Japan:Tokyo	shortread	2019	stool	clinical	human	-	-	NA	AC082	AL120	Illumina	pathogen_isolate_browser_ncbi	No	AC082_AL120
GCA_031507165	Enterobacter hormaechei	ST133	5	blaIMP-1	GCA_031507165.1_PDT001703983.1_genomic_DAPJMW010000053.1	GCA_031507165.1_PDT001703983.1_genomic_DAPJMW010000053.1	GCA_031507165.1_PDT001703983.1_genomic_DAPJMW010000053.1,GCA_031507165.1_PDT001703983.1_genomic_DAPJMW010000134.1	9024	9761	-	30, 33	BETA-LACTAM	CARBAPENEM	ALLELEX	246	246	100	100	246	WP_003159548.1	subclass B1 metallo-beta-lactamase IMP-1	GCA_031507165.1_PDT001703983.1_genomic	Enterobacter hormaechei	Enterobacter hormaechei	Enterobacter hormaechei subsp. steigerwaltii	ecloacae	133	138	5331744	Japan	Tokyo	SAMD00498467	PRJDB10842	43817	Japan:Tokyo	shortread	2019	stool	clinical	human	-	-	NA	AD982, AC293	AN680, AL418	Illumina	pathogen_isolate_browser_ncbi	No	AD982, AC293_AN680, AL418
GCA_031507765	Enterobacter hormaechei	ST742	1	blaIMP-1	GCA_031507765.1_PDT001703949.1_genomic_DAPJNX010000054.1	GCA_031507765.1_PDT001703949.1_genomic_DAPJNX010000054.1	GCA_031507765.1_PDT001703949.1_genomic_DAPJNX010000054.1,GCA_031507765.1_PDT001703949.1_genomic_DAPJNX010000123.1	9023	9760	-	30, 1401	BETA-LACTAM	CARBAPENEM	ALLELEX	246	246	100	100	246	WP_003159548.1	subclass B1 metallo-beta-lactamase IMP-1	GCA_031507765.1_PDT001703949.1_genomic	Enterobacter hormaechei	Enterobacter hormaechei	Enterobacter hormaechei subsp. steigerwaltii	ecloacae	742	124	4840338	Japan	Chiba	SAMD00498403	PRJDB10842	43569	Japan:Chiba	shortread	2019	venous blood	clinical	human	-	-	NA	AD982, AC291	AN680, AL414	Illumina	pathogen_isolate_browser_ncbi	No	AD982, AC291_AN680, AL414
GCA_031509115	Enterobacter hormaechei	ST190	1	blaIMP-1	GCA_031509115.1_PDT001703866.1_genomic_DAPJQM010000023.1	GCA_031509115.1_PDT001703866.1_genomic_DAPJQM010000023.1	GCA_031509115.1_PDT001703866.1_genomic_DAPJQM010000023.1,GCA_031509115.1_PDT001703866.1_genomic_DAPJQM010000067.1	5140	5877	+	1128, 1506	BETA-LACTAM	CARBAPENEM	ALLELEX	246	246	100	100	246	WP_003159548.1	subclass B1 metallo-beta-lactamase IMP-1	GCA_031509115.1_PDT001703866.1_genomic	Enterobacter hormaechei	Enterobacter hormaechei	Enterobacter hormaechei subsp. steigerwaltii	ecloacae	190	67	5205997	Japan	Saitama	SAMD00498247	PRJDB10842	43810	Japan:Saitama	shortread	2019	urine	clinical	human	IncP, -	IncP	NA	AC978, AC293	AM373, AL418	Illumina	pathogen_isolate_browser_ncbi	No	AC978, AC293_AM373, AL418
GCA_031515605	Enterobacter hormaechei	ST62	1	blaIMP-1	GCA_031515605.1_PDT001703309.1_genomic_DAPKCY010000033.1	GCA_031515605.1_PDT001703309.1_genomic_DAPKCY010000033.1	GCA_031515605.1_PDT001703309.1_genomic_DAPKCY010000033.1,GCA_031515605.1_PDT001703309.1_genomic_DAPKCY010000056.1	931	1668	-	42	BETA-LACTAM	CARBAPENEM	ALLELEX	246	246	100	100	246	WP_003159548.1	subclass B1 metallo-beta-lactamase IMP-1	GCA_031515605.1_PDT001703309.1_genomic	Enterobacter hormaechei	Enterobacter hormaechei	Enterobacter hormaechei subsp. steigerwaltii	ecloacae	62	58	4970384	Japan	Saga	SAMD00502301	PRJDB10842	43808	Japan:Saga	shortread	2019	pus	clinical	human	-	-	NA	AC082	AL120	Illumina	pathogen_isolate_browser_ncbi	No	AC082_AL120
DRR387668	Enterobacter kobei	ST32	1	blaIMP-1	DRR387668_70	DRR387668_70	DRR387668_70	2436	3173	+	33	BETA-LACTAM	CARBAPENEM	ALLELEX	246	246	100	100	246	WP_003159548.1	subclass B1 metallo-beta-lactamase IMP-1	DRR387668	Enterobacter kobei	Enterobacter kobei	Enterobacter kobei	ecloacae	32	155	5536877	Japan	Kanagawa	SAMD00499164	PRJDB10842	43532	Japan:Kanagawa	shortread	2019	urine from catheter	clinical	human	-	-	NA	AC293	AL418	Illumina	pathogen_isolate_browser_ncbi	No	AC293_AL418
GCA_030798475	Enterobacter kobei	ST32	1	blaIMP-1	GCA_030798475.1_PDT001705641.1_genomic_DAOXTR010000053.1	GCA_030798475.1_PDT001705641.1_genomic_DAOXTR010000152.1	GCA_030798475.1_PDT001705641.1_genomic_DAOXTR010000053.1,GCA_030798475.1_PDT001705641.1_genomic_DAOXTR010000152.1	2475	3212	+	485, 618	BETA-LACTAM	CARBAPENEM	ALLELEX	246	246	100	100	246	WP_003159548.1	subclass B1 metallo-beta-lactamase IMP-1	GCA_030798475.1_PDT001705641.1_genomic	Enterobacter kobei	Enterobacter kobei	Enterobacter kobei	ecloacae	32	155	5271725	Japan	Kanagawa	SAMD00499185	PRJDB10842	43810	Japan:Kanagawa	shortread	2019	venous blood	clinical	human	-	-	NA	AD982, AD068	AN680, AM495	Illumina	pathogen_isolate_browser_ncbi	No	AD982, AD068_AN680, AM495
GCA_030879765	Enterobacter kobei	ST99	1	blaIMP-1	GCA_030879765.1_PDT001701359.1_genomic_DAOZYE010000037.1	GCA_030879765.1_PDT001701359.1_genomic_DAOZYE010000037.1	GCA_030879765.1_PDT001701359.1_genomic_DAOZYE010000037.1,GCA_030879765.1_PDT001701359.1_genomic_DAOZYE010000087.1	21015	21752	-	55, 89	BETA-LACTAM	CARBAPENEM	ALLELEX	246	246	100	100	246	WP_003159548.1	subclass B1 metallo-beta-lactamase IMP-1	GCA_030879765.1_PDT001701359.1_genomic	Enterobacter kobei	Enterobacter kobei	Enterobacter kobei	ecloacae	99	90	5072679	Japan	Yamagata	SAMD00497829	PRJDB10842	43759	Japan:Yamagata	shortread	2019	venous blood	clinical	human	-	-	NA	AA552, AC293	AI748, AL417	Illumina	pathogen_isolate_browser_ncbi	No	AA552, AC293_AI748, AL417
GCA_030882385	Enterobacter kobei	ST32	1	blaIMP-1	GCA_030882385.1_PDT001701141.1_genomic_DAPADC010000072.1	GCA_030882385.1_PDT001701141.1_genomic_DAPADC010000154.1	GCA_030882385.1_PDT001701141.1_genomic_DAPADC010000072.1,GCA_030882385.1_PDT001701141.1_genomic_DAPADC010000154.1	2476	3213	+	33, 351	BETA-LACTAM	CARBAPENEM	ALLELEX	246	246	100	100	246	WP_003159548.1	subclass B1 metallo-beta-lactamase IMP-1	GCA_030882385.1_PDT001701141.1_genomic	Enterobacter kobei	Enterobacter kobei	Enterobacter kobei	ecloacae	32	157	5440666	Japan	Kanagawa	SAMD00499165	PRJDB10842	43538	Japan:Kanagawa	shortread	2019	urine from catheter	clinical	human	-	-	NA	AC260, AC293	AL375, AL418	Illumina	pathogen_isolate_browser_ncbi	No	AC260, AC293_AL375, AL418
GCA_030919985	Enterobacter kobei	ST32	1	blaIMP-1	GCA_030919985.1_PDT001701505.1_genomic_DAOZTB010000066.1	GCA_030919985.1_PDT001701505.1_genomic_DAOZTB010000152.1	GCA_030919985.1_PDT001701505.1_genomic_DAOZTB010000066.1,GCA_030919985.1_PDT001701505.1_genomic_DAOZTB010000152.1	2476	3213	+	33, 351	BETA-LACTAM	CARBAPENEM	ALLELEX	246	246	100	100	246	WP_003159548.1	subclass B1 metallo-beta-lactamase IMP-1	GCA_030919985.1_PDT001701505.1_genomic	Enterobacter kobei	Enterobacter kobei	Enterobacter kobei	ecloacae	32	155	5466002	Japan	Kanagawa	SAMD00499162	PRJDB10842	43516	Japan:Kanagawa	shortread	2019	urine	clinical	human	-	-	NA	AC260, AC293	AL375, AL418	Illumina	pathogen_isolate_browser_ncbi	No	AC260, AC293_AL375, AL418
GCA_031511965	Enterobacter ludwigii	ST20	1	blaIMP-1	GCA_031511965.1_PDT001703654.1_genomic_DAPJWA010000037.1	GCA_031511965.1_PDT001703654.1_genomic_DAPJWA010000037.1	GCA_031511965.1_PDT001703654.1_genomic_DAPJWA010000037.1,GCA_031511965.1_PDT001703654.1_genomic_DAPJWA010000107.1	32991	33728	-	55, 89	BETA-LACTAM	CARBAPENEM	ALLELEX	246	246	100	100	246	WP_003159548.1	subclass B1 metallo-beta-lactamase IMP-1	GCA_031511965.1_PDT001703654.1_genomic	Enterobacter ludwigii	Enterobacter ludwigii	Enterobacter ludwigii	ecloacae	20	110	5260502	Japan	Yamagata	SAMD00497831	PRJDB10842	43815	Japan:Yamagata	shortread	2019	urine from catheter	clinical	human	-	-	NA	AA552, AC293	AI753, AL417	Illumina	pathogen_isolate_browser_ncbi	No	AA552, AC293_AI753, AL417
DRR388253	Escherichia coli	ST131	1	blaIMP-6	DRR388253_56	DRR388253_56	DRR388253_56	2240	2977	+	985	BETA-LACTAM	CARBAPENEM	ALLELEX	246	246	100	100	246	WP_032492096.1	subclass B1 metallo-beta-lactamase IMP-6	DRR388253	Escherichia coli	Escherichia coli / Shigella	Escherichia coli	ecoli	131	115	5082624	Japan	Aichi	SAMD00499749	PRJDB10842	43704	Japan:Aichi	shortread	2019	venous blood	clinical	human	-	-	NA	AC293	AL418	Illumina	pathogen_isolate_browser_ncbi	No	AC293_AL418
DRR388254	Escherichia coli	ST131	1	blaIMP-6	DRR388254_56	DRR388254_56	DRR388254_56	4487	5224	-	985	BETA-LACTAM	CARBAPENEM	ALLELEX	246	246	100	100	246	WP_032492096.1	subclass B1 metallo-beta-lactamase IMP-6	DRR388254	Escherichia coli	Escherichia coli / Shigella	Escherichia coli	ecoli	131	121	5075286	Japan	Aichi	SAMD00499750	PRJDB10842	43704	Japan:Aichi	shortread	2019	venous blood	clinical	human	-	-	NA	AC293	AL418	Illumina	pathogen_isolate_browser_ncbi	No	AC293_AL418
GCA_030785155	Escherichia coli	ST131	1	blaIMP-1	GCA_030785155.1_PDT001706250.1_genomic_DAOWXE010000058.1	GCA_030785155.1_PDT001706250.1_genomic_DAOWXE010000100.1	GCA_030785155.1_PDT001706250.1_genomic_DAOWXE010000058.1,GCA_030785155.1_PDT001706250.1_genomic_DAOWXE010000100.1	2375	3112	+	443, 926	BETA-LACTAM	CARBAPENEM	ALLELEX	246	246	100	100	246	WP_003159548.1	subclass B1 metallo-beta-lactamase IMP-1	GCA_030785155.1_PDT001706250.1_genomic	Escherichia coli	Escherichia coli / Shigella	Escherichia coli	ecoli	131	104	5203739	Japan	Fukuoka	SAMD00502222	PRJDB10842	43694	Japan:Fukuoka	shortread	2019	urine from catheter	clinical	human	-	-	NA	AC082	AL120	Illumina	pathogen_isolate_browser_ncbi	No	AC082_AL120
GCA_030785645	Escherichia coli	ST131	1	blaIMP-6	GCA_030785645.1_PDT001706227.1_genomic_DAOWYA010000057.1	GCA_030785645.1_PDT001706227.1_genomic_DAOWYA010000057.1	GCA_030785645.1_PDT001706227.1_genomic_DAOWYA010000057.1,GCA_030785645.1_PDT001706227.1_genomic_DAOWYA010000219.1	22822	23559	-	16	BETA-LACTAM	CARBAPENEM	ALLELEX	246	246	100	100	246	WP_032492096.1	subclass B1 metallo-beta-lactamase IMP-6	GCA_030785645.1_PDT001706227.1_genomic	Escherichia coli	Escherichia coli / Shigella	Escherichia coli	ecoli	131	225	5052757	Japan	Fukuoka	SAMD00502183	PRJDB10842	43772	Japan:Fukuoka	shortread	2019	sputum	clinical	human	-	-	NA	AA552, AC293	AI748, AL418	Illumina	pathogen_isolate_browser_ncbi	No	AA552, AC293_AI748, AL418
GCA_030791095	Escherichia coli	ST357	1	blaIMP-6	GCA_030791095.1_PDT001706022.1_genomic_DAOXFR010000059.1	GCA_030791095.1_PDT001706022.1_genomic_DAOXFR010000059.1	GCA_030791095.1_PDT001706022.1_genomic_DAOXFR010000059.1,GCA_030791095.1_PDT001706022.1_genomic_DAOXFR010000133.1	22822	23559	-	16	BETA-LACTAM	CARBAPENEM	ALLELEX	246	246	100	100	246	WP_032492096.1	subclass B1 metallo-beta-lactamase IMP-6	GCA_030791095.1_PDT001706022.1_genomic	Escherichia coli	Escherichia coli / Shigella	Escherichia coli	ecoli	357	136	5002832	Japan	Kochi	SAMD00501840	PRJDB10842	43721	Japan:Kochi	shortread	2019	urine	clinical	human	-	-	NA	AA552, AC293	AI748, AL418	Illumina	pathogen_isolate_browser_ncbi	No	AA552, AC293_AI748, AL418
GCA_030808105	Escherichia coli	ST131	7	blaIMP-6	GCA_030808105.1_PDT001705187.1_genomic_DAOYKK010000065.1	GCA_030808105.1_PDT001705187.1_genomic_DAOYKK010000065.1	GCA_030808105.1_PDT001705187.1_genomic_DAOYKK010000065.1,GCA_030808105.1_PDT001705187.1_genomic_DAOYKK010000149.1	8789	9526	-	16	BETA-LACTAM	CARBAPENEM	ALLELEX	246	246	100	100	246	WP_032492096.1	subclass B1 metallo-beta-lactamase IMP-6	GCA_030808105.1_PDT001705187.1_genomic	Escherichia coli	Escherichia coli / Shigella	Escherichia coli	ecoli	131	153	4909543	Japan	Hyogo	SAMD00500860	PRJDB10842	43684	Japan:Hyogo	shortread	2019	venous blood	clinical	human	-	-	NA	AA552, AC293	AI753, AL418	Illumina	pathogen_isolate_browser_ncbi	No	AA552, AC293_AI753, AL418
GCA_030810515	Escherichia coli	ST8324	1	blaIMP-1	GCA_030810515.1_PDT001705057.1_genomic_DAOYPB010000263.1	GCA_030810515.1_PDT001705057.1_genomic_DAOYPB010000263.1	GCA_030810515.1_PDT001705057.1_genomic_DAOYPB010000263.1,GCA_030810515.1_PDT001705057.1_genomic_DAOYPB010000381.1	931	1668	-	42	BETA-LACTAM	CARBAPENEM	ALLELEX	246	246	100	100	246	WP_003159548.1	subclass B1 metallo-beta-lactamase IMP-1	GCA_030810515.1_PDT001705057.1_genomic	Escherichia coli	Escherichia coli / Shigella	Escherichia coli	ecoli_achtman_4	8324	382	4773940	Japan	Osaka	SAMD00500586	PRJDB10842	43648	Japan:Osaka	shortread	2019	urine from catheter	clinical	human	-	-	NA	AC082	AL120	Illumina	pathogen_isolate_browser_ncbi	No	AC082_AL120
GCA_030820425	Escherichia coli	ST297	1	blaIMP-1	GCA_030820425.1_PDT001702851.1_genomic_DAOYWO010000073.1	GCA_030820425.1_PDT001702851.1_genomic_DAOYWO010000073.1	GCA_030820425.1_PDT001702851.1_genomic_DAOYWO010000073.1,GCA_030820425.1_PDT001702851.1_genomic_DAOYWO010000108.1	931	1668	-	42	BETA-LACTAM	CARBAPENEM	ALLELEX	246	246	100	100	246	WP_003159548.1	subclass B1 metallo-beta-lactamase IMP-1	GCA_030820425.1_PDT001702851.1_genomic	Escherichia coli	Escherichia coli / Shigella	Escherichia coli	ecoli	297	109	4929523	Japan	Osaka	SAMD00500593	PRJDB10842	43671	Japan:Osaka	shortread	2019	gastrointestinal fluid	clinical	human	-	-	NA	AC082	AL120	Illumina	pathogen_isolate_browser_ncbi	No	AC082_AL120
GCA_030871615	Escherichia coli	ST457	1	blaIMP-1	GCA_030871615.1_PDT001701868.1_genomic_DAOZFX010000080.1	GCA_030871615.1_PDT001701868.1_genomic_DAOZFX010000080.1	GCA_030871615.1_PDT001701868.1_genomic_DAOZFX010000080.1,GCA_030871615.1_PDT001701868.1_genomic_DAOZFX010000119.1	931	1668	-	42	BETA-LACTAM	CARBAPENEM	ALLELEX	246	246	100	100	246	WP_003159548.1	subclass B1 metallo-beta-lactamase IMP-1	GCA_030871615.1_PDT001701868.1_genomic	Escherichia coli	Escherichia coli / Shigella	Escherichia coli	ecoli	457	120	5180554	Japan	Fukuoka	SAMD00501957	PRJDB10842	43709	Japan:Fukuoka	shortread	2019	stool	clinical	human	-	-	NA	AC082	AL120	Illumina	pathogen_isolate_browser_ncbi	No	AC082_AL120
GCA_030875815	Escherichia coli	ST131	1	blaIMP-6	GCA_030875815.1_PDT001701680.1_genomic_DAOZMW010000081.1	GCA_030875815.1_PDT001701680.1_genomic_DAOZMW010000241.1	GCA_030875815.1_PDT001701680.1_genomic_DAOZMW010000081.1,GCA_030875815.1_PDT001701680.1_genomic_DAOZMW010000241.1	1830	2567	+	1176	BETA-LACTAM	CARBAPENEM	ALLELEX	246	246	100	100	246	WP_032492096.1	subclass B1 metallo-beta-lactamase IMP-6	GCA_030875815.1_PDT001701680.1_genomic	Escherichia coli	Escherichia coli / Shigella	Escherichia coli	ecoli	131	246	5131137	Japan	Hyogo	SAMD00500712	PRJDB10842	43631	Japan:Hyogo	shortread	2019	urine from catheter	clinical	human	-	-	NA	AA552, AC293	AI753, AL417	Illumina	pathogen_isolate_browser_ncbi	No	AA552, AC293_AI753, AL417
GCA_030878925	Escherichia coli	ST131	1	blaIMP-66	GCA_030878925.1_PDT001701404.1_genomic_DAOZWO010000034.1	GCA_030878925.1_PDT001701404.1_genomic_DAOZWO010000034.1	GCA_030878925.1_PDT001701404.1_genomic_DAOZWO010000034.1,GCA_030878925.1_PDT001701404.1_genomic_DAOZWO010000110.1	19614	20351	-	832	BETA-LACTAM	CARBAPENEM	ALLELEX	246	246	100	100	246	WP_085562391.1	subclass B1 metallo-beta-lactamase IMP-66	GCA_030878925.1_PDT001701404.1_genomic	Escherichia coli	Escherichia coli / Shigella	Escherichia coli	ecoli	131	116	5281368	Japan	Saitama	SAMD00498069	PRJDB10842	43669	Japan:Saitama	shortread	2019	urine	clinical	human	IncN, -	IncN	NA	AA552	AI755	Illumina	pathogen_isolate_browser_ncbi	No	AA552_AI755
GCA_030920605	Escherichia coli	ST59	1	blaIMP-1	GCA_030920605.1_PDT001701472.1_genomic_DAOZUE010000120.1	GCA_030920605.1_PDT001701472.1_genomic_DAOZUE010000120.1	GCA_030920605.1_PDT001701472.1_genomic_DAOZUE010000120.1,GCA_030920605.1_PDT001701472.1_genomic_DAOZUE010000346.1	7021	7758	-	55, 89	BETA-LACTAM	CARBAPENEM	ALLELEX	246	246	100	100	246	WP_003159548.1	subclass B1 metallo-beta-lactamase IMP-1	GCA_030920605.1_PDT001701472.1_genomic	Escherichia coli	Escherichia coli / Shigella	Escherichia coli	ecoli	59	351	5222808	Japan	Tokyo	SAMD00498874	PRJDB10842	43683	Japan:Tokyo	shortread	2019	NA	clinical	human	-	-	NA	AA552, AC293	AI753, AL417	Illumina	pathogen_isolate_browser_ncbi	No	AA552, AC293_AI753, AL417
GCA_031512025	Escherichia coli	ST131	1	blaIMP-1	GCA_031512025.1_PDT001703650.1_genomic_DAPJWB010000101.1	GCA_031512025.1_PDT001703650.1_genomic_DAPJWB010000101.1	GCA_031512025.1_PDT001703650.1_genomic_DAPJWB010000101.1,GCA_031512025.1_PDT001703650.1_genomic_DAPJWB010000191.1	693	1430	+	338	BETA-LACTAM	CARBAPENEM	ALLELEX	246	246	100	100	246	WP_003159548.1	subclass B1 metallo-beta-lactamase IMP-1	GCA_031512025.1_PDT001703650.1_genomic	Escherichia coli	Escherichia coli / Shigella	Escherichia coli	ecoli	131	194	5287882	Japan	Yamagata	SAMD00497816	PRJDB10842	43616	Japan:Yamagata	shortread	2019	stool	clinical	human	-	-	NA	AC293	AL417	Illumina	pathogen_isolate_browser_ncbi	No	AC293_AL417
GCA_031519705	Escherichia coli	ST297	1	blaIMP-1	GCA_031519705.1_PDT001702849.1_genomic_DAPKKU010000259.1	GCA_031519705.1_PDT001702849.1_genomic_DAPKKU010000259.1	GCA_031519705.1_PDT001702849.1_genomic_DAPKKU010000259.1,GCA_031519705.1_PDT001702849.1_genomic_DAPKKU010000385.1	931	1668	-	229, 1218	BETA-LACTAM	CARBAPENEM	ALLELEX	246	246	100	100	246	WP_003159548.1	subclass B1 metallo-beta-lactamase IMP-1	GCA_031519705.1_PDT001702849.1_genomic	Escherichia coli	Escherichia coli / Shigella	Escherichia coli	ecoli	297	387	4883045	Japan	Osaka	SAMD00500591	PRJDB10842	43671	Japan:Osaka	shortread	2019	gastrointestinal fluid	clinical	human	-	-	NA	AF135, AC082	AP051, AL120	Illumina	pathogen_isolate_browser_ncbi	No	AF135, AC082_AP051, AL120
DRR387628	Klebsiella michiganensis	ST50	1	blaIMP-1	DRR387628_79	DRR387628_79	DRR387628_79	3360	4097	+	285	BETA-LACTAM	CARBAPENEM	ALLELEX	246	246	100	100	246	WP_003159548.1	subclass B1 metallo-beta-lactamase IMP-1	DRR387628	Klebsiella michiganensis	Klebsiella michiganensis	Klebsiella michiganensis	koxytoca	50	198	6519265	Japan	Tokyo	SAMD00499124	PRJDB10842	43784	Japan:Tokyo	shortread	2019	venous blood	clinical	human	-	-	NA	AC293	AL417	Illumina	pathogen_isolate_browser_ncbi	No	AC293_AL417
DRR387629	Klebsiella michiganensis	ST50	1	blaIMP-1	DRR387629_41	DRR387629_41	DRR387629_41	3366	4103	+	89	BETA-LACTAM	CARBAPENEM	ALLELEX	246	246	100	100	246	WP_003159548.1	subclass B1 metallo-beta-lactamase IMP-1	DRR387629	Klebsiella michiganensis	Klebsiella michiganensis	Klebsiella michiganensis	koxytoca	50	196	6520575	Japan	Tokyo	SAMD00499125	PRJDB10842	43784	Japan:Tokyo	shortread	2019	venous blood	clinical	human	-	-	NA	AA552	AI753	Illumina	pathogen_isolate_browser_ncbi	No	AA552_AI753
DRR387655	Klebsiella michiganensis	ST85	1	blaIMP-1	DRR387655_119	DRR387655_119	DRR387655_119	2021	2758	+	157	BETA-LACTAM	CARBAPENEM	ALLELEX	246	246	100	100	246	WP_003159548.1	subclass B1 metallo-beta-lactamase IMP-1	DRR387655	Klebsiella michiganensis	Klebsiella michiganensis	Klebsiella michiganensis	koxytoca	85	253	6327551	Japan	Tokyo	SAMD00499151	PRJDB10842	43732	Japan:Tokyo	shortread	2019	human	clinical	clinical	-	-	NA	AC293	AL417	Illumina	pathogen_isolate_browser_ncbi	No	AC293_AL417
GCA_029876765	Klebsiella michiganensis	ST83	1	blaIMP-6	GCA_029876765.1_PDT001705442.1_genomic_DAOKOQ010000118.1	GCA_029876765.1_PDT001705442.1_genomic_DAOKOQ010000182.1	GCA_029876765.1_PDT001705442.1_genomic_DAOKOQ010000118.1,GCA_029876765.1_PDT001705442.1_genomic_DAOKOQ010000182.1	2993	3730	+	681, 829	BETA-LACTAM	CARBAPENEM	ALLELEX	246	246	100	100	246	WP_032492096.1	subclass B1 metallo-beta-lactamase IMP-6	GCA_029876765.1_PDT001705442.1_genomic	Klebsiella michiganensis	Klebsiella michiganensis	Klebsiella michiganensis	koxytoca	83	187	6144746	Japan	Okayama	SAMD00501345	PRJDB10842	43801	Japan:Okayama	shortread	2019	sputum	clinical	human	-	-	NA	AC293	AL418, AL417	Illumina	pathogen_isolate_browser_ncbi	No	AC293_AL418, AL417
GCA_030789785	Klebsiella michiganensis	ST43	1	blaIMP-1	GCA_030789785.1_PDT001706094.1_genomic_DAOXCY010000122.1	GCA_030789785.1_PDT001706094.1_genomic_DAOXCY010000122.1	GCA_030789785.1_PDT001706094.1_genomic_DAOXCY010000122.1,GCA_030789785.1_PDT001706094.1_genomic_DAOXCY010000240.1	931	1668	-	42	BETA-LACTAM	CARBAPENEM	ALLELEX	246	246	100	100	246	WP_003159548.1	subclass B1 metallo-beta-lactamase IMP-1	GCA_030789785.1_PDT001706094.1_genomic	Klebsiella michiganensis	Klebsiella michiganensis	Klebsiella michiganensis	koxytoca	43	243	6731633	Japan	Fukuoka	SAMD00501963	PRJDB10842	43721	Japan:Fukuoka	shortread	2019	NA	clinical	human	-	-	NA	AC082	AL120	Illumina	pathogen_isolate_browser_ncbi	No	AC082_AL120
GCA_030796465	Klebsiella michiganensis	ST426	1	blaIMP-1	GCA_030796465.1_PDT001705744.1_genomic_DAOXPW010000077.1	GCA_030796465.1_PDT001705744.1_genomic_DAOXPW010000077.1	GCA_030796465.1_PDT001705744.1_genomic_DAOXPW010000077.1,GCA_030796465.1_PDT001705744.1_genomic_DAOXPW010000108.1	931	1668	-	42	BETA-LACTAM	CARBAPENEM	ALLELEX	246	246	100	100	246	WP_003159548.1	subclass B1 metallo-beta-lactamase IMP-1	GCA_030796465.1_PDT001705744.1_genomic	Klebsiella michiganensis	Klebsiella michiganensis	Klebsiella michiganensis	koxytoca	426	112	6086274	Japan	Osaka	SAMD00500618	PRJDB10842	43795	Japan:Osaka	shortread	2019	gastrointestinal fluid	clinical	human	-	-	NA	AC082	AL120	Illumina	pathogen_isolate_browser_ncbi	No	AC082_AL120
GCA_030802345	Klebsiella michiganensis	ST83	1	blaIMP-6	GCA_030802345.1_PDT001705440.1_genomic_DAOYBB010000110.1	GCA_030802345.1_PDT001705440.1_genomic_DAOYBB010000165.1	GCA_030802345.1_PDT001705440.1_genomic_DAOYBB010000110.1,GCA_030802345.1_PDT001705440.1_genomic_DAOYBB010000165.1	2993	3730	+	681, 829	BETA-LACTAM	CARBAPENEM	ALLELEX	246	246	100	100	246	WP_032492096.1	subclass B1 metallo-beta-lactamase IMP-6	GCA_030802345.1_PDT001705440.1_genomic	Klebsiella michiganensis	Klebsiella michiganensis	Klebsiella michiganensis	koxytoca	83	172	6165770	Japan	Okayama	SAMD00501342	PRJDB10842	43738	Japan:Okayama	shortread	2019	sputum	clinical	human	-	-	NA	AC293	AL418, AL417	Illumina	pathogen_isolate_browser_ncbi	No	AC293_AL418, AL417
GCA_031507045	Klebsiella michiganensis	ST88	2	blaIMP-1	GCA_031507045.1_PDT001703992.1_genomic_DAPJMR010000144.1	GCA_031507045.1_PDT001703992.1_genomic_DAPJMR010000388.1	GCA_031507045.1_PDT001703992.1_genomic_DAPJMR010000144.1,GCA_031507045.1_PDT001703992.1_genomic_DAPJMR010000388.1	2950	3687	+	33, 26	BETA-LACTAM	CARBAPENEM	ALLELEX	246	246	100	100	246	WP_003159548.1	subclass B1 metallo-beta-lactamase IMP-1	GCA_031507045.1_PDT001703992.1_genomic	Klebsiella michiganensis	Klebsiella michiganensis	Klebsiella michiganensis	koxytoca	88	394	6420523	Japan	Tokyo	SAMD00498487	PRJDB10842	43811	Japan:Tokyo	shortread	2019	NA	clinical	human	-	-	NA	AD982, AC293	AN680, AL418	Illumina	pathogen_isolate_browser_ncbi	No	AD982, AC293_AN680, AL418
GCA_031507065	Klebsiella michiganensis	ST88	2	blaIMP-1	GCA_031507065.1_PDT001703990.1_genomic_DAPJMS010000122.1	GCA_031507065.1_PDT001703990.1_genomic_DAPJMS010000122.1	GCA_031507065.1_PDT001703990.1_genomic_DAPJMS010000122.1,GCA_031507065.1_PDT001703990.1_genomic_DAPJMS010000262.1	2888	3625	-	26, 675	BETA-LACTAM	CARBAPENEM	ALLELEX	246	246	100	100	246	WP_003159548.1	subclass B1 metallo-beta-lactamase IMP-1	GCA_031507065.1_PDT001703990.1_genomic	Klebsiella michiganensis	Klebsiella michiganensis	Klebsiella michiganensis	koxytoca	88	267	6393722	Japan	Tokyo	SAMD00498485	PRJDB10842	43778	Japan:Tokyo	shortread	2019	NA	clinical	human	-	-	NA	AD982, AD068	AN680, AM495	Illumina	pathogen_isolate_browser_ncbi	No	AD982, AD068_AN680, AM495
GCA_030878405	Klebsiella oxytoca	ST286	1	blaIMP-1	GCA_030878405.1_PDT001701433.1_genomic_DAOZVO010000023.1	GCA_030878405.1_PDT001701433.1_genomic_DAOZVO010000023.1	GCA_030878405.1_PDT001701433.1_genomic_DAOZVO010000023.1,GCA_030878405.1_PDT001701433.1_genomic_DAOZVO010000164.1	69462	70199	-	35	BETA-LACTAM	CARBAPENEM	ALLELEX	246	246	100	100	246	WP_003159548.1	subclass B1 metallo-beta-lactamase IMP-1	GCA_030878405.1_PDT001701433.1_genomic	Klebsiella oxytoca	Klebsiella oxytoca	Klebsiella oxytoca	koxytoca	286	166	6211188	Japan	Tokyo	SAMD00498509	PRJDB10842	43655	Japan:Tokyo	shortread	2019	urine	clinical	human	IncL/M, -	IncL/M	NA	AA002, AA001	AH526, AH522	Illumina	pathogen_isolate_browser_ncbi	No	AA002, AA001_AH526, AH522
DRR387233	Klebsiella pneumoniae	ST37	1	blaIMP-6	DRR387233_33	DRR387233_33	DRR387233_33	4744	5481	-	118	BETA-LACTAM	CARBAPENEM	ALLELEX	246	246	100	100	246	WP_032492096.1	subclass B1 metallo-beta-lactamase IMP-6	DRR387233	Klebsiella pneumoniae	Klebsiella pneumoniae	Klebsiella pneumoniae subsp. pneumoniae	kpneumoniae	37	97	5526645	Japan	Tokyo	SAMD00498729	PRJDB10842	43659	Japan:Tokyo	shortread	2019	venous blood	clinical	human	IncN	IncN	NA	AB158	AJ774	Illumina	pathogen_isolate_browser_ncbi	No	AB158_AJ774
DRR387338	Klebsiella pneumoniae	ST37	1	blaIMP-6	DRR387338_28	DRR387338_28	DRR387338_28	11994	12731	+	118	BETA-LACTAM	CARBAPENEM	ALLELEX	246	246	100	100	246	WP_032492096.1	subclass B1 metallo-beta-lactamase IMP-6	DRR387338	Klebsiella pneumoniae	Klebsiella pneumoniae	Klebsiella pneumoniae	kpneumoniae	37	66	5873192	Japan	Tokyo	SAMD00498834	PRJDB10842	43774	Japan:Tokyo	shortread	2019	catheter	clinical	human	IncN	IncN	NA	AB158	AJ774	Illumina	pathogen_isolate_browser_ncbi	No	AB158_AJ774
DRR387385	Klebsiella pneumoniae	ST15	1	blaIMP-1	DRR387385_63	DRR387385_63	DRR387385_63	1372	2109	-	210	BETA-LACTAM	CARBAPENEM	ALLELEX	246	246	100	100	246	WP_003159548.1	subclass B1 metallo-beta-lactamase IMP-1	DRR387385	Klebsiella pneumoniae	Klebsiella pneumoniae	Klebsiella pneumoniae subsp. pneumoniae	kpneumoniae	15	153	5663050	Japan	Tokyo	SAMD00498881	PRJDB10842	43733	Japan:Tokyo	shortread	2019	urine	clinical	human	-	-	NA	AC082	AL120	Illumina	pathogen_isolate_browser_ncbi	No	AC082_AL120
DRR388178	Klebsiella pneumoniae	ST461	1	blaIMP-1	DRR388178_90	DRR388178_90	DRR388178_90	14	751	+	1433	BETA-LACTAM	CARBAPENEM	ALLELEX	246	246	100	100	246	WP_003159548.1	subclass B1 metallo-beta-lactamase IMP-1	DRR388178	Klebsiella pneumoniae	Klebsiella pneumoniae	Klebsiella pneumoniae	kpneumoniae	461	235	5851880	Japan	Shizuoka	SAMD00499674	PRJDB10842	43796	Japan:Shizuoka	shortread	2019	sputum	clinical	human	-	-	NA	AC291	AL414	Illumina	pathogen_isolate_browser_ncbi	No	AC291_AL414
GCA_029877705	Klebsiella pneumoniae	ST399	1	blaIMP-19	GCA_029877705.1_PDT001704882.1_genomic_DAOKQO010000040.1	GCA_029877705.1_PDT001704882.1_genomic_DAOKQO010000040.1	GCA_029877705.1_PDT001704882.1_genomic_DAOKQO010000040.1,GCA_029877705.1_PDT001704882.1_genomic_DAOKQO010000115.1	24240	24977	-	388, 465	BETA-LACTAM	CARBAPENEM	ALLELEX	246	246	100	100	246	WP_032491874.1	subclass B1 metallo-beta-lactamase IMP-19	GCA_029877705.1_PDT001704882.1_genomic	Klebsiella pneumoniae	Klebsiella pneumoniae	Klebsiella pneumoniae subsp. ozaenae	kpneumoniae	399	121	5570697	Japan	Kyoto	SAMD00500247	PRJDB10842	43704	Japan:Kyoto	shortread	2019	stool	clinical	human	rep_cluster_416, -	rep_cluster_416, -	NA	AC300, AC291	AL428, AL414	Illumina	pathogen_isolate_browser_ncbi	No	AC300, AC291_AL428, AL414
GCA_030785565	Klebsiella pneumoniae	ST12	2	blaIMP-1	GCA_030785565.1_PDT001706234.1_genomic_DAOWXU010000047.1	GCA_030785565.1_PDT001706234.1_genomic_DAOWXU010000147.1	GCA_030785565.1_PDT001706234.1_genomic_DAOWXU010000047.1,GCA_030785565.1_PDT001706234.1_genomic_DAOWXU010000147.1	6623	7360	+	183	BETA-LACTAM	CARBAPENEM	ALLELEX	246	246	100	100	246	WP_003159548.1	subclass B1 metallo-beta-lactamase IMP-1	GCA_030785565.1_PDT001706234.1_genomic	Klebsiella pneumoniae	Klebsiella pneumoniae	Klebsiella pneumoniae subsp. pneumoniae	kpneumoniae	12	149	5589025	Japan	Fukuoka	SAMD00502194	PRJDB10842	43810	Japan:Fukuoka	shortread	2019	urine from catheter	clinical	human	IncN	IncN	NA	AD158, AD068	AM605, AM495	Illumina	pathogen_isolate_browser_ncbi	No	AD158, AD068_AM605, AM495
GCA_030785805	Klebsiella pneumoniae	ST6150	1	blaIMP-1	GCA_030785805.1_PDT001706220.1_genomic_DAOWYH010000132.1	GCA_030785805.1_PDT001706220.1_genomic_DAOWYH010000334.1	GCA_030785805.1_PDT001706220.1_genomic_DAOWYH010000132.1,GCA_030785805.1_PDT001706220.1_genomic_DAOWYH010000334.1	6623	7360	+	183	BETA-LACTAM	CARBAPENEM	ALLELEX	246	246	100	100	246	WP_003159548.1	subclass B1 metallo-beta-lactamase IMP-1	GCA_030785805.1_PDT001706220.1_genomic	Klebsiella pneumoniae	Klebsiella pneumoniae	Klebsiella pneumoniae subsp. ozaenae	klebsiella	6150	338	5916232	Japan	Fukuoka	SAMD00502169	PRJDB10842	43662	Japan:Fukuoka	shortread	2019	sputum	clinical	human	IncN	IncN	NA	AD068	AM495	Illumina	pathogen_isolate_browser_ncbi	No	AD068_AM495
GCA_030786725	Klebsiella pneumoniae	ST461	1	blaIMP-1	GCA_030786725.1_PDT001706174.1_genomic_DAOWZZ010000239.1	GCA_030786725.1_PDT001706174.1_genomic_DAOWZZ010000239.1	GCA_030786725.1_PDT001706174.1_genomic_DAOWZZ010000239.1,GCA_030786725.1_PDT001706174.1_genomic_DAOWZZ010000368.1	931	1668	-	42, 1196	BETA-LACTAM	CARBAPENEM	ALLELEX	246	246	100	100	246	WP_003159548.1	subclass B1 metallo-beta-lactamase IMP-1	GCA_030786725.1_PDT001706174.1_genomic	Klebsiella pneumoniae	Klebsiella pneumoniae	Klebsiella pneumoniae	kpneumoniae	461	372	5867273	Japan	Fukuoka	SAMD00502097	PRJDB10842	43822	Japan:Fukuoka	shortread	2019	stool	clinical	human	-	-	NA	AC082	AL120	Illumina	pathogen_isolate_browser_ncbi	No	AC082_AL120
GCA_030786785	Klebsiella pneumoniae	ST29	1	blaIMP-1	GCA_030786785.1_PDT001706170.1_genomic_DAOXAB010000150.1	GCA_030786785.1_PDT001706170.1_genomic_DAOXAB010000150.1	GCA_030786785.1_PDT001706170.1_genomic_DAOXAB010000150.1,GCA_030786785.1_PDT001706170.1_genomic_DAOXAB010000194.1	931	1668	-	42, 200	BETA-LACTAM	CARBAPENEM	ALLELEX	246	246	100	100	246	WP_003159548.1	subclass B1 metallo-beta-lactamase IMP-1	GCA_030786785.1_PDT001706170.1_genomic	Klebsiella pneumoniae	Klebsiella pneumoniae	Klebsiella pneumoniae	kpneumoniae	29	197	5369850	Japan	Fukuoka	SAMD00502092	PRJDB10842	43774	Japan:Fukuoka	shortread	2019	others	clinical	human	-	-	NA	AF135, AC082	AP051, AL120	Illumina	pathogen_isolate_browser_ncbi	No	AF135, AC082_AP051, AL120
GCA_030788815	Klebsiella pneumoniae	ST1228	1	blaIMP-1	GCA_030788815.1_PDT001706109.1_genomic_DAOXCJ010000061.1	GCA_030788815.1_PDT001706109.1_genomic_DAOXCJ010000061.1	GCA_030788815.1_PDT001706109.1_genomic_DAOXCJ010000061.1,GCA_030788815.1_PDT001706109.1_genomic_DAOXCJ010000091.1	931	1668	-	42, 229	BETA-LACTAM	CARBAPENEM	ALLELEX	246	246	100	100	246	WP_003159548.1	subclass B1 metallo-beta-lactamase IMP-1	GCA_030788815.1_PDT001706109.1_genomic	Klebsiella pneumoniae	Klebsiella pneumoniae	Klebsiella pneumoniae subsp. pneumoniae	kpneumoniae	1228	96	5556207	Japan	Fukuoka	SAMD00501982	PRJDB10842	43775	Japan:Fukuoka	shortread	2019	stool	clinical	human	-	-	NA	AF135, AC082	AP051, AL120	Illumina	pathogen_isolate_browser_ncbi	No	AF135, AC082_AP051, AL120
GCA_030788945	Klebsiella pneumoniae	ST1228	1	blaIMP-1	GCA_030788945.1_PDT001706104.1_genomic_DAOXCN010000054.1	GCA_030788945.1_PDT001706104.1_genomic_DAOXCN010000054.1	GCA_030788945.1_PDT001706104.1_genomic_DAOXCN010000054.1,GCA_030788945.1_PDT001706104.1_genomic_DAOXCN010000085.1	931	1668	-	42	BETA-LACTAM	CARBAPENEM	ALLELEX	246	246	100	100	246	WP_003159548.1	subclass B1 metallo-beta-lactamase IMP-1	GCA_030788945.1_PDT001706104.1_genomic	Klebsiella pneumoniae	Klebsiella pneumoniae	Klebsiella pneumoniae subsp. pneumoniae	kpneumoniae	1228	90	5556795	Japan	Fukuoka	SAMD00501976	PRJDB10842	43762	Japan:Fukuoka	shortread	2019	stool	clinical	human	-	-	NA	AC082	AL120	Illumina	pathogen_isolate_browser_ncbi	No	AC082_AL120
GCA_030788985	Klebsiella pneumoniae	ST20	1	blaIMP-1	GCA_030788985.1_PDT001706101.1_genomic_DAOXCR010000099.1	GCA_030788985.1_PDT001706101.1_genomic_DAOXCR010000099.1	GCA_030788985.1_PDT001706101.1_genomic_DAOXCR010000099.1,GCA_030788985.1_PDT001706101.1_genomic_DAOXCR010000160.1	931	1668	-	42	BETA-LACTAM	CARBAPENEM	ALLELEX	246	246	100	100	246	WP_003159548.1	subclass B1 metallo-beta-lactamase IMP-1	GCA_030788985.1_PDT001706101.1_genomic	Klebsiella pneumoniae	Klebsiella pneumoniae	Klebsiella pneumoniae subsp. pneumoniae	kpneumoniae	20	165	5661376	Japan	Fukuoka	SAMD00501971	PRJDB10842	43742	Japan:Fukuoka	shortread	2019	stool	clinical	human	-	-	NA	AC082	AL120	Illumina	pathogen_isolate_browser_ncbi	No	AC082_AL120
GCA_030789825	Klebsiella pneumoniae	ST753	1	blaIMP-1	GCA_030789825.1_PDT001706092.1_genomic_DAOXDD010000039.1	GCA_030789825.1_PDT001706092.1_genomic_DAOXDD010000039.1	GCA_030789825.1_PDT001706092.1_genomic_DAOXDD010000039.1,GCA_030789825.1_PDT001706092.1_genomic_DAOXDD010000057.1	931	1668	-	42	BETA-LACTAM	CARBAPENEM	ALLELEX	246	246	100	100	246	WP_003159548.1	subclass B1 metallo-beta-lactamase IMP-1	GCA_030789825.1_PDT001706092.1_genomic	Klebsiella pneumoniae	Klebsiella pneumoniae	Klebsiella pneumoniae subsp. pneumoniae	kpneumoniae	753	58	5358602	Japan	Fukuoka	SAMD00501960	PRJDB10842	43710	Japan:Fukuoka	shortread	2019	stool	clinical	human	-	-	NA	AC082	AL120	Illumina	pathogen_isolate_browser_ncbi	No	AC082_AL120
GCA_030789905	Klebsiella pneumoniae	ST12	3	blaIMP-1	GCA_030789905.1_PDT001706089.1_genomic_DAOXDE010000087.1	GCA_030789905.1_PDT001706089.1_genomic_DAOXDE010000087.1	GCA_030789905.1_PDT001706089.1_genomic_DAOXDE010000087.1,GCA_030789905.1_PDT001706089.1_genomic_DAOXDE010000122.1	931	1668	-	42, 229	BETA-LACTAM	CARBAPENEM	ALLELEX	246	246	100	100	246	WP_003159548.1	subclass B1 metallo-beta-lactamase IMP-1	GCA_030789905.1_PDT001706089.1_genomic	Klebsiella pneumoniae	Klebsiella pneumoniae	Klebsiella pneumoniae subsp. pneumoniae	kpneumoniae	12	124	5727169	Japan	Fukuoka	SAMD00501949	PRJDB10842	43696	Japan:Fukuoka	shortread	2019	stool	clinical	human	-	-	NA	AF135, AC082	AP051, AL120	Illumina	pathogen_isolate_browser_ncbi	No	AF135, AC082_AP051, AL120
GCA_030799845	Klebsiella pneumoniae	ST12	4	blaIMP-1	GCA_030799845.1_PDT001705574.1_genomic_DAOXWE010000030.1	GCA_030799845.1_PDT001705574.1_genomic_DAOXWE010000182.1	GCA_030799845.1_PDT001705574.1_genomic_DAOXWE010000030.1,GCA_030799845.1_PDT001705574.1_genomic_DAOXWE010000182.1	25699	26436	+	538	BETA-LACTAM	CARBAPENEM	ALLELEX	246	246	100	100	246	WP_003159548.1	subclass B1 metallo-beta-lactamase IMP-1	GCA_030799845.1_PDT001705574.1_genomic	Klebsiella pneumoniae	Klebsiella pneumoniae	Klebsiella pneumoniae	kpneumoniae	12	186	5897106	Japan	Tokyo	SAMD00498498	PRJDB10842	43577	Japan:Tokyo	shortread	2019	skin	clinical	human	IncL/M	IncL/M	NA	AA002	AH526, AH528	Illumina	pathogen_isolate_browser_ncbi	No	AA002_AH526, AH528
GCA_030802645	Klebsiella pneumoniae	ST12	1	blaIMP-1	GCA_030802645.1_PDT001705426.1_genomic_DAOYBP010000255.1	GCA_030802645.1_PDT001705426.1_genomic_DAOYBP010000319.1	GCA_030802645.1_PDT001705426.1_genomic_DAOYBP010000255.1,GCA_030802645.1_PDT001705426.1_genomic_DAOYBP010000319.1	52	789	+	29	BETA-LACTAM	CARBAPENEM	ALLELEX	246	246	100	100	246	WP_003159548.1	subclass B1 metallo-beta-lactamase IMP-1	GCA_030802645.1_PDT001705426.1_genomic	Klebsiella pneumoniae	Klebsiella pneumoniae	Klebsiella pneumoniae	kpneumoniae	12	321	5573853	Japan	Okayama	SAMD00501316	PRJDB10842	43704	Japan:Okayama	shortread	2019	sputum	clinical	human	-	-	NA	AC082	AL120	Illumina	pathogen_isolate_browser_ncbi	No	AC082_AL120
GCA_030807425	Klebsiella pneumoniae	ST2384	1	blaIMP-6	GCA_030807425.1_PDT001705221.1_genomic_DAOYJF010000071.1	GCA_030807425.1_PDT001705221.1_genomic_DAOYJF010000071.1	GCA_030807425.1_PDT001705221.1_genomic_DAOYJF010000071.1,GCA_030807425.1_PDT001705221.1_genomic_DAOYJF010000259.1	22822	23559	-	16	BETA-LACTAM	CARBAPENEM	ALLELEX	246	246	100	100	246	WP_032492096.1	subclass B1 metallo-beta-lactamase IMP-6	GCA_030807425.1_PDT001705221.1_genomic	Klebsiella pneumoniae	Klebsiella pneumoniae	Klebsiella pneumoniae subsp. pneumoniae	kpneumoniae	2384	261	5734493	Japan	Hyogo	SAMD00500920	PRJDB10842	43801	Japan:Hyogo	shortread	2019	sputum	clinical	human	-	-	NA	AA552, AC293	AI748, AL418	Illumina	pathogen_isolate_browser_ncbi	No	AA552, AC293_AI748, AL418
GCA_030808555	Klebsiella pneumoniae	ST23	1	blaIMP-6	GCA_030808555.1_PDT001705161.1_genomic_DAOYLK010000157.1	GCA_030808555.1_PDT001705161.1_genomic_DAOYLK010000157.1	GCA_030808555.1_PDT001705161.1_genomic_DAOYLK010000157.1,GCA_030808555.1_PDT001705161.1_genomic_DAOYLK010000282.1	4683	5420	-	16	BETA-LACTAM	CARBAPENEM	ALLELEX	246	246	100	100	246	WP_032492096.1	subclass B1 metallo-beta-lactamase IMP-6	GCA_030808555.1_PDT001705161.1_genomic	Klebsiella pneumoniae	Klebsiella pneumoniae	Klebsiella pneumoniae subsp. pneumoniae	kpneumoniae	23	287	5693669	Japan	Hyogo	SAMD00500794	PRJDB10842	43710	Japan:Hyogo	shortread	2019	stool	clinical	human	-	-	NA	AC293	AL418	Illumina	pathogen_isolate_browser_ncbi	No	AC293_AL418
GCA_030809155	Klebsiella pneumoniae	ST225	1	blaIMP-6	GCA_030809155.1_PDT001705131.1_genomic_DAOYMM010000041.1	GCA_030809155.1_PDT001705131.1_genomic_DAOYMM010000041.1	GCA_030809155.1_PDT001705131.1_genomic_DAOYMM010000041.1,GCA_030809155.1_PDT001705131.1_genomic_DAOYMM010000127.1	22822	23559	-	16	BETA-LACTAM	CARBAPENEM	ALLELEX	246	246	100	100	246	WP_032492096.1	subclass B1 metallo-beta-lactamase IMP-6	GCA_030809155.1_PDT001705131.1_genomic	Klebsiella pneumoniae	Klebsiella pneumoniae	Klebsiella pneumoniae subsp. pneumoniae	kpneumoniae	225	129	5715616	Japan	Hyogo	SAMD00500738	PRJDB10842	43612	Japan:Hyogo	shortread	2019	venous blood	clinical	human	-	-	NA	AA552, AC293	AI748, AL418	Illumina	pathogen_isolate_browser_ncbi	No	AA552, AC293_AI748, AL418
GCA_030809655	Klebsiella pneumoniae	ST105	1	blaIMP-6	GCA_030809655.1_PDT001705103.1_genomic_DAOYNK010000069.1	GCA_030809655.1_PDT001705103.1_genomic_DAOYNK010000069.1	GCA_030809655.1_PDT001705103.1_genomic_DAOYNK010000069.1,GCA_030809655.1_PDT001705103.1_genomic_DAOYNK010000369.1	21360	22097	-	79, 226	BETA-LACTAM	CARBAPENEM	ALLELEX	246	246	100	100	246	WP_032492096.1	subclass B1 metallo-beta-lactamase IMP-6	GCA_030809655.1_PDT001705103.1_genomic	Klebsiella pneumoniae	Klebsiella pneumoniae	Klebsiella pneumoniae	kpneumoniae	105	374	5531169	Japan	Hyogo	SAMD00500680	PRJDB10842	43703	Japan:Hyogo	shortread	2019	urine	clinical	human	-	-	NA	AA552, AC293	AI748, AL418	Illumina	pathogen_isolate_browser_ncbi	No	AA552, AC293_AI748, AL418
GCA_030821155	Klebsiella pneumoniae	ST37	1	blaIMP-6	GCA_030821155.1_PDT001702694.1_genomic_DAOYXR010000048.1	GCA_030821155.1_PDT001702694.1_genomic_DAOYXR010000085.1	GCA_030821155.1_PDT001702694.1_genomic_DAOYXR010000048.1,GCA_030821155.1_PDT001702694.1_genomic_DAOYXR010000085.1	2993	3730	+	829, 1004	BETA-LACTAM	CARBAPENEM	ALLELEX	246	246	100	100	246	WP_032492096.1	subclass B1 metallo-beta-lactamase IMP-6	GCA_030821155.1_PDT001702694.1_genomic	Klebsiella pneumoniae	Klebsiella pneumoniae	Klebsiella pneumoniae subsp. pneumoniae	kpneumoniae	37	87	5882481	Japan	Aichi	SAMD00499995	PRJDB10842	43780	Japan:Aichi	shortread	2019	sputum	clinical	human	-	-	NA	AC293	AL418	Illumina	pathogen_isolate_browser_ncbi	No	AC293_AL418
GCA_030869945	Klebsiella pneumoniae	ST6810	1	blaIMP-1	GCA_030869945.1_PDT001701924.1_genomic_DAOZDX010000026.1	GCA_030869945.1_PDT001701924.1_genomic_DAOZDX010000062.1	GCA_030869945.1_PDT001701924.1_genomic_DAOZDX010000026.1,GCA_030869945.1_PDT001701924.1_genomic_DAOZDX010000062.1	6623	7360	+	183	BETA-LACTAM	CARBAPENEM	ALLELEX	246	246	100	100	246	WP_003159548.1	subclass B1 metallo-beta-lactamase IMP-1	GCA_030869945.1_PDT001701924.1_genomic	Klebsiella pneumoniae	Klebsiella pneumoniae	Klebsiella pneumoniae	klebsiella	6810	62	5708841	Japan	Fukuoka	SAMD00502196	PRJDB10842	43813	Japan:Fukuoka	shortread	2019	sputum	clinical	human	IncN	IncN	NA	AD158, AD068	AM605, AM495	Illumina	pathogen_isolate_browser_ncbi	No	AD158, AD068_AM605, AM495
GCA_030871675	Klebsiella pneumoniae	ST12	3	blaIMP-1	GCA_030871675.1_PDT001701865.1_genomic_DAOZGA010000079.1	GCA_030871675.1_PDT001701865.1_genomic_DAOZGA010000079.1	GCA_030871675.1_PDT001701865.1_genomic_DAOZGA010000079.1,GCA_030871675.1_PDT001701865.1_genomic_DAOZGA010000110.1	931	1668	-	42	BETA-LACTAM	CARBAPENEM	ALLELEX	246	246	100	100	246	WP_003159548.1	subclass B1 metallo-beta-lactamase IMP-1	GCA_030871675.1_PDT001701865.1_genomic	Klebsiella pneumoniae	Klebsiella pneumoniae	Klebsiella pneumoniae subsp. pneumoniae	kpneumoniae	12	111	5611907	Japan	Fukuoka	SAMD00501950	PRJDB10842	43696	Japan:Fukuoka	shortread	2019	stool	clinical	human	-	-	NA	AC082	AL120	Illumina	pathogen_isolate_browser_ncbi	No	AC082_AL120
GCA_030875465	Klebsiella pneumoniae	ST23	1	blaIMP-6	GCA_030875465.1_PDT001701690.1_genomic_DAOZMO010000034.1	GCA_030875465.1_PDT001701690.1_genomic_DAOZMO010000034.1	GCA_030875465.1_PDT001701690.1_genomic_DAOZMO010000034.1,GCA_030875465.1_PDT001701690.1_genomic_DAOZMO010000069.1	22822	23559	-	16	BETA-LACTAM	CARBAPENEM	ALLELEX	246	246	100	100	246	WP_032492096.1	subclass B1 metallo-beta-lactamase IMP-6	GCA_030875465.1_PDT001701690.1_genomic	Klebsiella pneumoniae	Klebsiella pneumoniae	Klebsiella pneumoniae subsp. pneumoniae	kpneumoniae	23	73	5667566	Japan	Hyogo	SAMD00500785	PRJDB10842	43677	Japan:Hyogo	shortread	2019	stool	clinical	human	-	-	NA	AA552, AC293	AI748, AL418	Illumina	pathogen_isolate_browser_ncbi	No	AA552, AC293_AI748, AL418
GCA_030875525	Klebsiella pneumoniae	ST14	1	blaIMP-6	GCA_030875525.1_PDT001701693.1_genomic_DAOZMM010000066.1	GCA_030875525.1_PDT001701693.1_genomic_DAOZMM010000066.1	GCA_030875525.1_PDT001701693.1_genomic_DAOZMM010000066.1,GCA_030875525.1_PDT001701693.1_genomic_DAOZMM010000167.1	22822	23559	-	16	BETA-LACTAM	CARBAPENEM	ALLELEX	246	246	100	100	246	WP_032492096.1	subclass B1 metallo-beta-lactamase IMP-6	GCA_030875525.1_PDT001701693.1_genomic	Klebsiella pneumoniae	Klebsiella pneumoniae	Klebsiella pneumoniae subsp. ozaenae	kpneumoniae	14	172	5578767	Japan	Hyogo	SAMD00500828	PRJDB10842	43753	Japan:Hyogo	shortread	2019	bile	clinical	human	-	-	NA	AA552, AC293	AI748, AL418	Illumina	pathogen_isolate_browser_ncbi	No	AA552, AC293_AI748, AL418
GCA_030920625	Klebsiella pneumoniae	ST37	1	blaIMP-1	GCA_030920625.1_PDT001701471.1_genomic_DAOZUF010000048.1	GCA_030920625.1_PDT001701471.1_genomic_DAOZUF010000048.1	GCA_030920625.1_PDT001701471.1_genomic_DAOZUF010000048.1,GCA_030920625.1_PDT001701471.1_genomic_DAOZUF010000109.1	6598	7335	-	1212	BETA-LACTAM	CARBAPENEM	ALLELEX	246	246	100	100	246	WP_003159548.1	subclass B1 metallo-beta-lactamase IMP-1	GCA_030920625.1_PDT001701471.1_genomic	Klebsiella pneumoniae	Klebsiella pneumoniae	Klebsiella pneumoniae subsp. pneumoniae	kpneumoniae	37	115	5671405	Japan	Tokyo	SAMD00498873	PRJDB10842	43683	Japan:Tokyo	shortread	2019	NA	clinical	human	-	-	NA	AC540	AL770	Illumina	pathogen_isolate_browser_ncbi	No	AC540_AL770
GCA_030920705	Klebsiella pneumoniae	ST15	1	blaIMP-1	GCA_030920705.1_PDT001701467.1_genomic_DAOZUK010000068.1	GCA_030920705.1_PDT001701467.1_genomic_DAOZUK010000068.1	GCA_030920705.1_PDT001701467.1_genomic_DAOZUK010000068.1,GCA_030920705.1_PDT001701467.1_genomic_DAOZUK010000129.1	242	979	+	210, 670	BETA-LACTAM	CARBAPENEM	ALLELEX	246	246	100	100	246	WP_003159548.1	subclass B1 metallo-beta-lactamase IMP-1	GCA_030920705.1_PDT001701467.1_genomic	Klebsiella pneumoniae	Klebsiella pneumoniae	Klebsiella pneumoniae subsp. ozaenae	kpneumoniae	15	134	5588566	Japan	Tokyo	SAMD00498840	PRJDB10842	43769	Japan:Tokyo	shortread	2019	sputum	clinical	human	-	-	NA	AC293, AC082	AL417, AL120	Illumina	pathogen_isolate_browser_ncbi	No	AC293, AC082_AL417, AL120
GCA_031052815	Klebsiella pneumoniae	ST7182	1	blaIMP-1	GCA_031052815.1_PDT001704198.1_genomic_DAPDPX010000019.1	GCA_031052815.1_PDT001704198.1_genomic_DAPDPX010000019.1	GCA_031052815.1_PDT001704198.1_genomic_DAPDPX010000019.1,GCA_031052815.1_PDT001704198.1_genomic_DAPDPX010000194.1	81169	81906	-	35	BETA-LACTAM	CARBAPENEM	ALLELEX	246	246	100	100	246	WP_003159548.1	subclass B1 metallo-beta-lactamase IMP-1	GCA_031052815.1_PDT001704198.1_genomic	Klebsiella pneumoniae	Klebsiella pneumoniae	Klebsiella pneumoniae	klebsiella	7182	198	5874300	Japan	Tokyo	SAMD00498900	PRJDB10842	43620	Japan:Tokyo	shortread	2019	urine	clinical	human	IncL/M, -	IncL/M	NA	AA002	AH526	Illumina	pathogen_isolate_browser_ncbi	No	AA002_AH526
GCA_031052935	Klebsiella pneumoniae	ST37	1	blaIMP-6	GCA_031052935.1_PDT001704111.1_genomic_DAPDQD010000065.1	GCA_031052935.1_PDT001704111.1_genomic_DAPDQD010000065.1	GCA_031052935.1_PDT001704111.1_genomic_DAPDQD010000065.1,GCA_031052935.1_PDT001704111.1_genomic_DAPDQD010000182.1	22822	23559	-	16	BETA-LACTAM	CARBAPENEM	ALLELEX	246	246	100	100	246	WP_032492096.1	subclass B1 metallo-beta-lactamase IMP-6	GCA_031052935.1_PDT001704111.1_genomic	Klebsiella pneumoniae	Klebsiella pneumoniae	Klebsiella pneumoniae	kpneumoniae	37	184	5526148	Japan	Tokyo	SAMD00498733	PRJDB10842	43661	Japan:Tokyo	shortread	2019	others	clinical	human	-	-	NA	AA552, AC293	AI748, AL418	Illumina	pathogen_isolate_browser_ncbi	No	AA552, AC293_AI748, AL418
GCA_031053475	Klebsiella pneumoniae	ST3172	1	blaIMP-1	GCA_031053475.1_PDT001704001.1_genomic_DAPDRE010000034.1	GCA_031053475.1_PDT001704001.1_genomic_DAPDRE010000034.1	GCA_031053475.1_PDT001704001.1_genomic_DAPDRE010000034.1,GCA_031053475.1_PDT001704001.1_genomic_DAPDRE010000091.1	69462	70199	-	35	BETA-LACTAM	CARBAPENEM	ALLELEX	246	246	100	100	246	WP_003159548.1	subclass B1 metallo-beta-lactamase IMP-1	GCA_031053475.1_PDT001704001.1_genomic	Klebsiella pneumoniae	Klebsiella pneumoniae	Klebsiella pneumoniae subsp. pneumoniae	kpneumoniae	3172	95	5884211	Japan	Tokyo	SAMD00498500	PRJDB10842	43587	Japan:Tokyo	shortread	2019	stool	clinical	human	IncL/M	IncL/M	NA	AA002	AH526	Illumina	pathogen_isolate_browser_ncbi	No	AA002_AH526
GCA_031053495	Klebsiella pneumoniae	ST12	4	blaIMP-1	GCA_031053495.1_PDT001703998.1_genomic_DAPDRH010000015.1	GCA_031053495.1_PDT001703998.1_genomic_DAPDRH010000296.1	GCA_031053495.1_PDT001703998.1_genomic_DAPDRH010000015.1,GCA_031053495.1_PDT001703998.1_genomic_DAPDRH010000296.1	25699	26436	+	538	BETA-LACTAM	CARBAPENEM	ALLELEX	246	246	100	100	246	WP_003159548.1	subclass B1 metallo-beta-lactamase IMP-1	GCA_031053495.1_PDT001703998.1_genomic	Klebsiella pneumoniae	Klebsiella pneumoniae	Klebsiella pneumoniae	kpneumoniae	12	300	5911393	Japan	Tokyo	SAMD00498495	PRJDB10842	43573	Japan:Tokyo	shortread	2019	stool	clinical	human	IncL/M	IncL/M	NA	AA002	AH526, AH528	Illumina	pathogen_isolate_browser_ncbi	No	AA002_AH526, AH528
GCA_031053515	Klebsiella pneumoniae	ST12	4	blaIMP-1	GCA_031053515.1_PDT001704000.1_genomic_DAPDRF010000017.1	GCA_031053515.1_PDT001704000.1_genomic_DAPDRF010000017.1	GCA_031053515.1_PDT001704000.1_genomic_DAPDRF010000017.1,GCA_031053515.1_PDT001704000.1_genomic_DAPDRF010000232.1	78272	79009	-	538, 1154	BETA-LACTAM	CARBAPENEM	ALLELEX	246	246	100	100	246	WP_003159548.1	subclass B1 metallo-beta-lactamase IMP-1	GCA_031053515.1_PDT001704000.1_genomic	Klebsiella pneumoniae	Klebsiella pneumoniae	Klebsiella pneumoniae subsp. pneumoniae	kpneumoniae	12	235	5810322	Japan	Tokyo	SAMD00498499	PRJDB10842	43581	Japan:Tokyo	shortread	2019	stool	clinical	human	IncL/M, -	IncL/M	NA	AA002, AF747	AH526, AP740	Illumina	pathogen_isolate_browser_ncbi	No	AA002, AF747_AH526, AP740
GCA_031053555	Klebsiella pneumoniae	ST3172	1	blaIMP-1	GCA_031053555.1_PDT001703997.1_genomic_DAPDRI010000031.1	GCA_031053555.1_PDT001703997.1_genomic_DAPDRI010000031.1	GCA_031053555.1_PDT001703997.1_genomic_DAPDRI010000031.1,GCA_031053555.1_PDT001703997.1_genomic_DAPDRI010000085.1	69462	70199	-	35	BETA-LACTAM	CARBAPENEM	ALLELEX	246	246	100	100	246	WP_003159548.1	subclass B1 metallo-beta-lactamase IMP-1	GCA_031053555.1_PDT001703997.1_genomic	Klebsiella pneumoniae	Klebsiella pneumoniae	Klebsiella pneumoniae subsp. pneumoniae	klebsiella	3172	87	6061522	Japan	Tokyo	SAMD00498493	PRJDB10842	43570	Japan:Tokyo	shortread	2019	stool	clinical	human	IncL/M	IncL/M	NA	AA002	AH526	Illumina	pathogen_isolate_browser_ncbi	No	AA002_AH526
GCA_031053575	Klebsiella pneumoniae	ST3172	1	blaIMP-1	GCA_031053575.1_PDT001703995.1_genomic_DAPDRM010000019.1	GCA_031053575.1_PDT001703995.1_genomic_DAPDRM010000019.1	GCA_031053575.1_PDT001703995.1_genomic_DAPDRM010000019.1,GCA_031053575.1_PDT001703995.1_genomic_DAPDRM010000204.1	69462	70199	-	35	BETA-LACTAM	CARBAPENEM	ALLELEX	246	246	100	100	246	WP_003159548.1	subclass B1 metallo-beta-lactamase IMP-1	GCA_031053575.1_PDT001703995.1_genomic	Klebsiella pneumoniae	Klebsiella pneumoniae	Klebsiella pneumoniae subsp. pneumoniae	kpneumoniae	3172	208	5770876	Japan	Tokyo	SAMD00498491	PRJDB10842	43563	Japan:Tokyo	shortread	2019	stool	clinical	human	IncL/M	IncL/M	NA	AA002	AH526	Illumina	pathogen_isolate_browser_ncbi	No	AA002_AH526
GCA_031065505	Klebsiella pneumoniae	ST70	1	blaIMP-1	GCA_031065505.1_PDT001703241.1_genomic_DAPDYY010000022.1	GCA_031065505.1_PDT001703241.1_genomic_DAPDYY010000022.1	GCA_031065505.1_PDT001703241.1_genomic_DAPDYY010000022.1,GCA_031065505.1_PDT001703241.1_genomic_DAPDYY010000121.1	74968	75705	-	201, 348	BETA-LACTAM	CARBAPENEM	ALLELEX	246	246	100	100	246	WP_003159548.1	subclass B1 metallo-beta-lactamase IMP-1	GCA_031065505.1_PDT001703241.1_genomic	Klebsiella pneumoniae	Klebsiella pneumoniae	Klebsiella pneumoniae subsp. pneumoniae	kpneumoniae	70	126	5847156	Japan	Fukuoka	SAMD00501962	PRJDB10842	43714	Japan:Fukuoka	shortread	2019	sputum	clinical	human	IncL/M, -	IncL/M	NA	AA002, AC082	AH535, AL120	Illumina	pathogen_isolate_browser_ncbi	No	AA002, AC082_AH535, AL120
GCA_031066605	Klebsiella pneumoniae	ST268	2	blaIMP-6	GCA_031066605.1_PDT001702974.1_genomic_DAPEBB010000048.1	GCA_031066605.1_PDT001702974.1_genomic_DAPEBB010000048.1	GCA_031066605.1_PDT001702974.1_genomic_DAPEBB010000048.1,GCA_031066605.1_PDT001702974.1_genomic_DAPEBB010000119.1	34855	35592	-	16	BETA-LACTAM	CARBAPENEM	ALLELEX	246	246	100	100	246	WP_032492096.1	subclass B1 metallo-beta-lactamase IMP-6	GCA_031066605.1_PDT001702974.1_genomic	Klebsiella pneumoniae	Klebsiella pneumoniae	Klebsiella pneumoniae subsp. pneumoniae	kpneumoniae	268	123	5704926	Japan	Nara	SAMD00500979	PRJDB10842	43682	Japan:Nara	shortread	2019	sputum	clinical	human	-	-	NA	AA552, AC293	AI753, AL418	Illumina	pathogen_isolate_browser_ncbi	No	AA552, AC293_AI753, AL418
GCA_031068435	Klebsiella pneumoniae	ST716	1	blaIMP-1	GCA_031068435.1_PDT001702611.1_genomic_DAPEEP010000035.1	GCA_031068435.1_PDT001702611.1_genomic_DAPEEP010000035.1	GCA_031068435.1_PDT001702611.1_genomic_DAPEEP010000035.1,GCA_031068435.1_PDT001702611.1_genomic_DAPEEP010000082.1	15372	16109	+	855	BETA-LACTAM	CARBAPENEM	ALLELEX	246	246	100	100	246	WP_003159548.1	subclass B1 metallo-beta-lactamase IMP-1	GCA_031068435.1_PDT001702611.1_genomic	Klebsiella pneumoniae	Klebsiella pneumoniae	Klebsiella pneumoniae	kpneumoniae	716	85	5611767	Japan	Aichi	SAMD00499727	PRJDB10842	43593	Japan:Aichi	shortread	2019	stool	clinical	human	-	-	NA	AB978, AC079	AK976, AL116	Illumina	pathogen_isolate_browser_ncbi	No	AB978, AC079_AK976, AL116
GCA_031070165	Klebsiella pneumoniae	ST12	4	blaIMP-1	GCA_031070165.1_PDT001702278.1_genomic_DAPEHX010000024.1	GCA_031070165.1_PDT001702278.1_genomic_DAPEHX010000174.1	GCA_031070165.1_PDT001702278.1_genomic_DAPEHX010000024.1,GCA_031070165.1_PDT001702278.1_genomic_DAPEHX010000174.1	25699	26436	+	538, 636	BETA-LACTAM	CARBAPENEM	ALLELEX	246	246	100	100	246	WP_003159548.1	subclass B1 metallo-beta-lactamase IMP-1	GCA_031070165.1_PDT001702278.1_genomic	Klebsiella pneumoniae	Klebsiella pneumoniae	Klebsiella pneumoniae subsp. pneumoniae	kpneumoniae	12	179	5858881	Japan	Tokyo	SAMD00498501	PRJDB10842	43587	Japan:Tokyo	shortread	2019	stool	clinical	human	IncL/M	IncL/M	NA	AA002	AH526, AH528	Illumina	pathogen_isolate_browser_ncbi	No	AA002_AH526, AH528
GCA_031070185	Klebsiella pneumoniae	ST3172	1	blaIMP-1	GCA_031070185.1_PDT001702277.1_genomic_DAPEHY010000009.1	GCA_031070185.1_PDT001702277.1_genomic_DAPEHY010000009.1	GCA_031070185.1_PDT001702277.1_genomic_DAPEHY010000009.1,GCA_031070185.1_PDT001702277.1_genomic_DAPEHY010000321.1	69462	70199	-	35	BETA-LACTAM	CARBAPENEM	ALLELEX	246	246	100	100	246	WP_003159548.1	subclass B1 metallo-beta-lactamase IMP-1	GCA_031070185.1_PDT001702277.1_genomic	Klebsiella pneumoniae	Klebsiella pneumoniae	Klebsiella pneumoniae subsp. pneumoniae	kpneumoniae	3172	325	5724487	Japan	Tokyo	SAMD00498497	PRJDB10842	43577	Japan:Tokyo	shortread	2019	stool	clinical	human	IncL/M, -	IncL/M	NA	AA002	AH526	Illumina	pathogen_isolate_browser_ncbi	No	AA002_AH526
GCA_031070985	Klebsiella pneumoniae	ST317	1	blaIMP-1	GCA_031070985.1_PDT001702116.1_genomic_DAPEJM010000042.1	GCA_031070985.1_PDT001702116.1_genomic_DAPEJM010000042.1	GCA_031070985.1_PDT001702116.1_genomic_DAPEJM010000042.1,GCA_031070985.1_PDT001702116.1_genomic_DAPEJM010000196.1	32991	33728	-	55, 89	BETA-LACTAM	CARBAPENEM	ALLELEX	246	246	100	100	246	WP_003159548.1	subclass B1 metallo-beta-lactamase IMP-1	GCA_031070985.1_PDT001702116.1_genomic	Klebsiella pneumoniae	Klebsiella pneumoniae	Klebsiella pneumoniae subsp. pneumoniae	kpneumoniae	317	199	5481584	Japan	Yamagata	SAMD00497832	PRJDB10842	43815	Japan:Yamagata	shortread	2019	urine from catheter	clinical	human	-	-	NA	AA552, AC293	AI753, AL417	Illumina	pathogen_isolate_browser_ncbi	No	AA552, AC293_AI753, AL417
GCA_031065525	Klebsiella quasipneumoniae	ST4990	1	blaIMP-1	GCA_031065525.1_PDT001703238.1_genomic_DAPDYZ010000039.1	GCA_031065525.1_PDT001703238.1_genomic_DAPDYZ010000039.1	GCA_031065525.1_PDT001703238.1_genomic_DAPDYZ010000039.1,GCA_031065525.1_PDT001703238.1_genomic_DAPDYZ010000055.1	931	1668	-	42	BETA-LACTAM	CARBAPENEM	ALLELEX	246	246	100	100	246	WP_003159548.1	subclass B1 metallo-beta-lactamase IMP-1	GCA_031065525.1_PDT001703238.1_genomic	Klebsiella quasipneumoniae	Klebsiella quasipneumoniae subsp. similipneumoniae	Klebsiella quasipneumoniae subsp. similipneumoniae	klebsiella	4990	56	5459175	Japan	Fukuoka	SAMD00501951	PRJDB10842	43696	Japan:Fukuoka	shortread	2019	stool	clinical	human	-	-	NA	AC082	AL120	Illumina	pathogen_isolate_browser_ncbi	No	AC082_AL120
GCA_031069565	Klebsiella quasipneumoniae	ST978	1	blaIMP-1	GCA_031069565.1_PDT001702373.1_genomic_DAPEGT010000006.1	GCA_031069565.1_PDT001702373.1_genomic_DAPEGT010000006.1	GCA_031069565.1_PDT001702373.1_genomic_DAPEGT010000006.1,GCA_031069565.1_PDT001702373.1_genomic_DAPEGT010000310.1	50082	50819	-	35	BETA-LACTAM	CARBAPENEM	ALLELEX	246	246	100	100	246	WP_003159548.1	subclass B1 metallo-beta-lactamase IMP-1	GCA_031069565.1_PDT001702373.1_genomic	Klebsiella quasipneumoniae	Klebsiella quasipneumoniae subsp. quasipneumoniae	Klebsiella quasipneumoniae subsp. quasipneumoniae	kpneumoniae	978	314	5593703	Japan	Tokyo	SAMD00498842	PRJDB10842	43787	Japan:Tokyo	shortread	2019	sputum	clinical	human	IncL/M, -	IncL/M	NA	AA002, AF747	AH526, AP740	Illumina	pathogen_isolate_browser_ncbi	No	AA002, AF747_AH526, AP740
GCA_030798175	Klebsiella variicola	ST1615	1	blaIMP-1	GCA_030798175.1_PDT001705656.1_genomic_DAOXTD010000012.1	GCA_030798175.1_PDT001705656.1_genomic_DAOXTD010000012.1	GCA_030798175.1_PDT001705656.1_genomic_DAOXTD010000012.1,GCA_030798175.1_PDT001705656.1_genomic_DAOXTD010000188.1	12798	13535	-	1076, 1150	BETA-LACTAM	CARBAPENEM	ALLELEX	246	246	100	100	246	WP_003159548.1	subclass B1 metallo-beta-lactamase IMP-1	GCA_030798175.1_PDT001705656.1_genomic	Klebsiella variicola	Klebsiella variicola subsp. variicola	Klebsiella variicola	kpneumoniae	1615	190	6109296	Japan	Ishikawa	SAMD00499419	PRJDB10842	43789	Japan:Ishikawa	shortread	2019	others	clinical	human	IncC, -	IncC	NA	AA860, AC302	AJ272, AL431	Illumina	pathogen_isolate_browser_ncbi	No	AA860, AC302_AJ272, AL431
GCA_030810415	Klebsiella variicola	STNA	1	blaIMP-1	GCA_030810415.1_PDT001705060.1_genomic_DAOYOX010000188.1	GCA_030810415.1_PDT001705060.1_genomic_DAOYOX010000188.1	GCA_030810415.1_PDT001705060.1_genomic_DAOYOX010000188.1,GCA_030810415.1_PDT001705060.1_genomic_DAOYOX010000278.1	931	1668	-	42	BETA-LACTAM	CARBAPENEM	ALLELEX	246	246	100	100	246	WP_003159548.1	subclass B1 metallo-beta-lactamase IMP-1	GCA_030810415.1_PDT001705060.1_genomic	Klebsiella variicola	Klebsiella variicola subsp. variicola	Klebsiella variicola	klebsiella	NA	279	5713269	Japan	Osaka	SAMD00500590	PRJDB10842	43671	Japan:Osaka	shortread	2019	gastrointestinal fluid	clinical	human	-	-	NA	AC082	AL120	Illumina	pathogen_isolate_browser_ncbi	No	AC082_AL120
GCA_031068805	Klebsiella variicola	ST1615	1	blaIMP-1	GCA_031068805.1_PDT001702521.1_genomic_DAPEFI010000085.1	GCA_031068805.1_PDT001702521.1_genomic_DAPEFI010000085.1	GCA_031068805.1_PDT001702521.1_genomic_DAPEFI010000085.1,GCA_031068805.1_PDT001702521.1_genomic_DAPEFI010000210.1	12798	13535	-	984, 1150	BETA-LACTAM	CARBAPENEM	ALLELEX	246	246	100	100	246	WP_003159548.1	subclass B1 metallo-beta-lactamase IMP-1	GCA_031068805.1_PDT001702521.1_genomic	Klebsiella variicola	Klebsiella variicola subsp. variicola	Klebsiella variicola	kpneumoniae	1615	210	6126594	Japan	Ishikawa	SAMD00499412	PRJDB10842	43640	Japan:Ishikawa	shortread	2019	bile	clinical	human	-	-	NA	AC302, AD068	AL431, AM495	Illumina	pathogen_isolate_browser_ncbi	No	AC302, AD068_AL431, AM495
GCA_031070095	Klebsiella variicola	ST2386	1	blaIMP-1	GCA_031070095.1_PDT001702286.1_genomic_DAPEHS010000220.1	GCA_031070095.1_PDT001702286.1_genomic_DAPEHS010000220.1	GCA_031070095.1_PDT001702286.1_genomic_DAPEHS010000220.1,GCA_031070095.1_PDT001702286.1_genomic_DAPEHS010000333.1	247	984	+	395, 424	BETA-LACTAM	CARBAPENEM	ALLELEX	246	246	100	100	246	WP_003159548.1	subclass B1 metallo-beta-lactamase IMP-1	GCA_031070095.1_PDT001702286.1_genomic	Klebsiella variicola	Klebsiella variicola subsp. variicola	Klebsiella variicola	klebsiella	2386	336	6044295	Japan	Tokyo	SAMD00498524	PRJDB10842	43789	Japan:Tokyo	shortread	2019	stool	clinical	human	-	-	NA	AC291	AL414	Illumina	pathogen_isolate_browser_ncbi	No	AC291_AL414
GCA_029890185	Providencia rettgeri Spp 1	CG3	1	blaIMP-1	GCA_029890185.1_PDT001704674.1_genomic_DAOKXJ010000129.1	GCA_029890185.1_PDT001704674.1_genomic_DAOKXJ010000239.1	GCA_029890185.1_PDT001704674.1_genomic_DAOKXJ010000129.1,GCA_029890185.1_PDT001704674.1_genomic_DAOKXJ010000239.1	5670	6407	+	181	BETA-LACTAM	CARBAPENEM	ALLELEX	246	246	100	100	246	WP_003159548.1	subclass B1 metallo-beta-lactamase IMP-1	GCA_029890185.1_PDT001704674.1_genomic	Providencia rettgeri	Providencia rettgeri	Providencia rettgeri	-	NA	244	4599663	Japan	Aichi	SAMD00499809	PRJDB10842	43622	Japan:Aichi	shortread	2019	urine	clinical	human	-	-	NA	AC293	AL417	Illumina	pathogen_isolate_browser_ncbi	No	AC293_AL417
GCA_031313055	Providencia rettgeri Spp 1	CG3	1	blaIMP-1	GCA_031313055.1_PDT001702638.2_genomic_DAPHSF010000023.1	GCA_031313055.1_PDT001702638.2_genomic_DAPHSF010000023.1	GCA_031313055.1_PDT001702638.2_genomic_DAPHSF010000023.1,GCA_031313055.1_PDT001702638.2_genomic_DAPHSF010000144.1	19400	20137	-	234	BETA-LACTAM	CARBAPENEM	ALLELEX	246	246	100	100	246	WP_003159548.1	subclass B1 metallo-beta-lactamase IMP-1	GCA_031313055.1_PDT001702638.2_genomic	Providencia rettgeri	Providencia rettgeri	Providencia rettgeri	-	NA	151	4564074	Japan	Aichi	SAMD00499816	PRJDB10842	43642	Japan:Aichi	shortread	2019	urine	clinical	human	IncT	IncT	NA	AB133, AB161	AJ734, AJ783	NA	pathogen_isolate_browser_ncbi	No	AB133, AB161_AJ734, AJ783
GCA_030919625	Raoultella ornithinolytica	STNA	1	blaIMP-6	GCA_030919625.1_PDT001701585.1_genomic_DAOZQF010000041.1	GCA_030919625.1_PDT001701585.1_genomic_DAOZQF010000066.1	GCA_030919625.1_PDT001701585.1_genomic_DAOZQF010000041.1,GCA_030919625.1_PDT001701585.1_genomic_DAOZQF010000066.1	2993	3730	+	829, 1004	BETA-LACTAM	CARBAPENEM	ALLELEX	246	246	100	100	246	WP_032492096.1	subclass B1 metallo-beta-lactamase IMP-6	GCA_030919625.1_PDT001701585.1_genomic	Raoultella ornithinolytica	Klebsiella ornithinolytica	Raoultella ornithinolytica	koxytoca	NA	69	5568192	Japan	Aichi	SAMD00499993	PRJDB10842	43647	Japan:Aichi	shortread	2019	bile	clinical	human	-	-	NA	AC293	AL418	Illumina	pathogen_isolate_browser_ncbi	No	AC293_AL418
DRR390431	Serratia marcescens	CG24	1	blaIMP-1	DRR390431_59	DRR390431_59	DRR390431_59	546	1283	+	42	BETA-LACTAM	CARBAPENEM	ALLELEX	246	246	100	100	246	WP_003159548.1	subclass B1 metallo-beta-lactamase IMP-1	DRR390431	Serratia marcescens	Serratia marcescens	Serratia marcescens	-	NA	109	5311554	Japan	Fukuoka	SAMD00501927	PRJDB10842	43706	Japan:Fukuoka	shortread	2019	urine	clinical	human	-	-	NA	AC082	AL120	Illumina	pathogen_isolate_browser_ncbi	No	AC082_AL120
DRR390586	Serratia marcescens	CG23	1	blaIMP-1	DRR390586_418	DRR390586_418	DRR390586_418	996	1733	+	1052	BETA-LACTAM	CARBAPENEM	ALLELEX	246	246	100	100	246	WP_003159548.1	subclass B1 metallo-beta-lactamase IMP-1	DRR390586	Serratia marcescens	Serratia marcescens	Serratia marcescens	-	NA	462	5528128	Japan	Fukuoka	SAMD00502082	PRJDB10842	43649	Japan:Fukuoka	shortread	2019	stool	clinical	human	-	-	NA	AD070	AM497	Illumina	pathogen_isolate_browser_ncbi	No	AD070_AM497
DRR390576	Citrobacter europaeus	ST525	1	blaIMP-1	DRR390576_33	DRR390576_33	DRR390576_33,DRR390576_33	5092	5829	+	1435	BETA-LACTAM	CARBAPENEM	ALLELEX	246	246	100	100	246	WP_003159548.1	subclass B1 metallo-beta-lactamase IMP-1	DRR390576	Citrobacter europaeus	Citrobacter europaeus	Citrobacter braakii	cfreundii	525	86	5673326	Japan	Fukuoka	SAMD00502072	PRJDB10842	44097	Japan:Fukuoka	shortread	2020	stool	clinical	human	rep_cluster_995	rep_cluster_995	NA	AA469	AI579	Illumina	pathogen_isolate_browser_ncbi	No	AA469_AI579
DRR386775	Citrobacter freundii	ST22	1	blaIMP-1	DRR386775_28	DRR386775_28	DRR386775_28	2436	3173	+	351	BETA-LACTAM	CARBAPENEM	ALLELEX	246	246	100	100	246	WP_003159548.1	subclass B1 metallo-beta-lactamase IMP-1	DRR386775	Citrobacter freundii	Citrobacter freundii	Citrobacter freundii	cfreundii	22	69	5357803	Japan	Saitama	SAMD00498271	PRJDB10842	43969	Japan:Saitama	shortread	2020	human	clinical	clinical	-	-	NA	AC260	AL375	Illumina	pathogen_isolate_browser_ncbi	No	AC260_AL375
DRR388017	Citrobacter freundii	ST62	3	blaIMP-1	DRR388017_16	DRR388017_16	DRR388017_16	126387	127124	-	591	BETA-LACTAM	CARBAPENEM	ALLELEX	246	246	100	100	246	WP_003159548.1	subclass B1 metallo-beta-lactamase IMP-1	DRR388017	Citrobacter freundii	Citrobacter freundii	Citrobacter freundii	cfreundii	62	93	5434103	Japan	Gifu	SAMD00499513	PRJDB10842	43935	Japan:Gifu	shortread	2020	human	clinical	clinical	IncHI1B,IncP	IncHI1B,IncP	NA	AA543	AI729	Illumina	pathogen_isolate_browser_ncbi	No	AA543_AI729
DRR388216	Citrobacter freundii	ST481	1	blaIMP-1	DRR388216_153	DRR388216_153	DRR388216_153	13	750	+	29	BETA-LACTAM	CARBAPENEM	ALLELEX	246	246	100	100	246	WP_003159548.1	subclass B1 metallo-beta-lactamase IMP-1	DRR388216	Citrobacter freundii	Citrobacter freundii	Citrobacter freundii	cfreundii	481	207	4923111	Japan	Aichi	SAMD00499712	PRJDB10842	43881	Japan:Aichi	shortread	2020	human	clinical	clinical	-	-	NA	AC082	AL120	Illumina	pathogen_isolate_browser_ncbi	No	AC082_AL120
DRR386373	Enterobacter asburiae	ST252	2	blaIMP-1	DRR386373_52	DRR386373_52	DRR386373_52	3104	3841	-	26	BETA-LACTAM	CARBAPENEM	ALLELEX	246	246	100	100	246	WP_003159548.1	subclass B1 metallo-beta-lactamase IMP-1	DRR386373	Enterobacter asburiae	Enterobacter asburiae	Enterobacter asburiae	ecloacae	252	172	5146784	Japan	Ibaraki	SAMD00497869	PRJDB10842	43872	Japan:Ibaraki	shortread	2020	human	clinical	clinical	-	-	NA	AD982	AN680	Illumina	pathogen_isolate_browser_ncbi	No	AD982_AN680
DRR386395	Enterobacter asburiae	ST252	4	blaIMP-1	DRR386395_42	DRR386395_42	DRR386395_42	9925	10662	+	30	BETA-LACTAM	CARBAPENEM	ALLELEX	246	246	100	100	246	WP_003159548.1	subclass B1 metallo-beta-lactamase IMP-1	DRR386395	Enterobacter asburiae	Enterobacter asburiae	Enterobacter asburiae	ecloacae	252	117	5163218	Japan	Ibaraki	SAMD00497891	PRJDB10842	43997	Japan:Ibaraki	shortread	2020	human	clinical	clinical	-	-	NA	AD982	AN680	Illumina	pathogen_isolate_browser_ncbi	No	AD982_AN680
DRR388133	Enterobacter asburiae	ST484	1	blaIMP-1	DRR388133_35	DRR388133_35	DRR388133_35	1463	2200	-	1543	BETA-LACTAM	CARBAPENEM	ALLELEX	246	246	100	100	246	WP_003159548.1	subclass B1 metallo-beta-lactamase IMP-1	DRR388133	Enterobacter asburiae	Enterobacter asburiae	Enterobacter asburiae	ecloacae	484	443	5002320	Japan	Shizuoka	SAMD00499629	PRJDB10842	43875	Japan:Shizuoka	shortread	2020	human	clinical	clinical	IncFII	IncFII	NA	AA417	AI473	Illumina	pathogen_isolate_browser_ncbi	No	AA417_AI473
GCA_030879705	Enterobacter asburiae	ST252	1	blaIMP-1	GCA_030879705.1_PDT001701362.1_genomic_DAOZYB010000035.1	GCA_030879705.1_PDT001701362.1_genomic_DAOZYB010000035.1	GCA_030879705.1_PDT001701362.1_genomic_DAOZYB010000035.1,GCA_030879705.1_PDT001701362.1_genomic_DAOZYB010000101.1	14250	14987	-	55, 89	BETA-LACTAM	CARBAPENEM	ALLELEX	246	246	100	100	246	WP_003159548.1	subclass B1 metallo-beta-lactamase IMP-1	GCA_030879705.1_PDT001701362.1_genomic	Enterobacter asburiae	Enterobacter asburiae	Enterobacter asburiae	ecloacae	252	106	4933815	Japan	Yamagata	SAMD00497836	PRJDB10842	43937	Japan:Yamagata	shortread	2020	sputum	clinical	human	IncN, -	IncN	NA	AA552, AC293	AI753, AL417	Illumina	pathogen_isolate_browser_ncbi	No	AA552, AC293_AI753, AL417
DRR387063	Enterobacter chengduensis	ST414	1	blaIMP-19	DRR387063_67	DRR387063_67	DRR387063_67	4999	5736	+	802	BETA-LACTAM	CARBAPENEM	ALLELEX	246	246	100	100	246	WP_032491874.1	subclass B1 metallo-beta-lactamase IMP-19	DRR387063	Enterobacter chengduensis	Enterobacter chengduensis	Enterobacter chengduensis	ecloacae	414	134	5460327	Japan	Tokyo	SAMD00498559	PRJDB10842	44074	Japan:Tokyo	shortread	2020	human	clinical	clinical	-	-	NA	AC302	AL431	Illumina	pathogen_isolate_browser_ncbi	No	AC302_AL431
GCA_029963105	Enterobacter cloacae	ST837	1	blaIMP-1	GCA_029963105.1_PDT001704405.1_genomic_DAOTRT010000085.1	GCA_029963105.1_PDT001704405.1_genomic_DAOTRT010000085.1	GCA_029963105.1_PDT001704405.1_genomic_DAOTRT010000085.1,GCA_029963105.1_PDT001704405.1_genomic_DAOTRT010000305.1,GCA_029963105.1_PDT001704405.1_genomic_DAOTRT010000306.1	7802	8539	-	30, 33	BETA-LACTAM	CARBAPENEM	ALLELEX	246	246	100	100	246	WP_003159548.1	subclass B1 metallo-beta-lactamase IMP-1	GCA_029963105.1_PDT001704405.1_genomic	Enterobacter cloacae	Enterobacter cloacae	Enterobacter cloacae	ecloacae	837	311	5304131	Japan	Kanagawa	SAMD00499306	PRJDB10842	44094	Japan:Kanagawa	shortread	2020	drained fluid	clinical	human	-	-	NA	AD982, AC293	AN680, AL418	Illumina	pathogen_isolate_browser_ncbi	No	AD982, AC293_AN680, AL418
DRR387536	Enterobacter hormaechei	ST133	2	blaIMP-1	DRR387536_35	DRR387536_35	DRR387536_35	9025	9762	-	30	BETA-LACTAM	CARBAPENEM	ALLELEX	246	246	100	100	246	WP_003159548.1	subclass B1 metallo-beta-lactamase IMP-1	DRR387536	Enterobacter hormaechei	Enterobacter hormaechei	Enterobacter hormaechei subsp. steigerwaltii	ecloacae	133	116	5347501	Japan	Tokyo	SAMD00499032	PRJDB10842	43906	Japan:Tokyo	shortread	2020	stool	clinical	human	-	-	NA	AD982	AN680	Illumina	pathogen_isolate_browser_ncbi	No	AD982_AN680
DRR387541	Enterobacter hormaechei	ST133	2	blaIMP-1	DRR387541_37	DRR387541_37	DRR387541_37	9925	10662	+	30	BETA-LACTAM	CARBAPENEM	ALLELEX	246	246	100	100	246	WP_003159548.1	subclass B1 metallo-beta-lactamase IMP-1	DRR387541	Enterobacter hormaechei	Enterobacter hormaechei	Enterobacter hormaechei subsp. steigerwaltii	ecloacae	133	124	5375472	Japan	Tokyo	SAMD00499037	PRJDB10842	43957	Japan:Tokyo	shortread	2020	human	clinical	clinical	-	-	NA	AD982	AN680	Illumina	pathogen_isolate_browser_ncbi	No	AD982_AN680
DRR387706	Enterobacter hormaechei	ST133	1	blaIMP-1	DRR387706_44	DRR387706_44	DRR387706_44	3104	3841	-	33	BETA-LACTAM	CARBAPENEM	ALLELEX	246	246	100	100	246	WP_003159548.1	subclass B1 metallo-beta-lactamase IMP-1	DRR387706	Enterobacter hormaechei	Enterobacter hormaechei	Enterobacter hormaechei subsp. steigerwaltii	ecloacae	133	90	5246559	Japan	Kanagawa	SAMD00499202	PRJDB10842	44063	Japan:Kanagawa	shortread	2020	pharyngeal mucus	clinical	human	-	-	NA	AC293	AL418	Illumina	pathogen_isolate_browser_ncbi	No	AC293_AL418
GCA_029963705	Enterobacter hormaechei	ST742	1	blaIMP-1	GCA_029963705.1_PDT001704026.1_genomic_DAOTSX010000019.1	GCA_029963705.1_PDT001704026.1_genomic_DAOTSX010000062.1	GCA_029963705.1_PDT001704026.1_genomic_DAOTSX010000019.1,GCA_029963705.1_PDT001704026.1_genomic_DAOTSX010000062.1	25699	26436	+	35	BETA-LACTAM	CARBAPENEM	ALLELEX	246	246	100	100	246	WP_003159548.1	subclass B1 metallo-beta-lactamase IMP-1	GCA_029963705.1_PDT001704026.1_genomic	Enterobacter hormaechei	Enterobacter hormaechei	Enterobacter hormaechei subsp. steigerwaltii	ecloacae	742	68	5014571	Japan	Tokyo	SAMD00498561	PRJDB10842	44076	Japan:Tokyo	shortread	2020	stool	clinical	human	IncL/M	IncL/M	NA	AA002	AH526	Illumina	pathogen_isolate_browser_ncbi	No	AA002_AH526
GCA_030785955	Enterobacter hormaechei	ST269	1	blaIMP-1	GCA_030785955.1_PDT001706210.1_genomic_DAOWYQ010000022.1	GCA_030785955.1_PDT001706210.1_genomic_DAOWYQ010000022.1	GCA_030785955.1_PDT001706210.1_genomic_DAOWYQ010000022.1,GCA_030785955.1_PDT001706210.1_genomic_DAOWYQ010000095.1	69001	69738	-	1240, 1461	BETA-LACTAM	CARBAPENEM	ALLELEX	246	246	100	100	246	WP_003159548.1	subclass B1 metallo-beta-lactamase IMP-1	GCA_030785955.1_PDT001706210.1_genomic	Enterobacter hormaechei	Enterobacter hormaechei	Enterobacter hormaechei subsp. hormaechei	ecloacae	269	98	4791782	Japan	Fukuoka	SAMD00502149	PRJDB10842	43951	Japan:Fukuoka	shortread	2020	wound	clinical	human	IncL/M, -	IncL/M	NA	AA002, AC293	AH535, AL418	Illumina	pathogen_isolate_browser_ncbi	No	AA002, AC293_AH535, AL418
GCA_030786045	Enterobacter hormaechei	ST78	1	blaIMP-1	GCA_030786045.1_PDT001706206.1_genomic_DAOWYU010000054.1	GCA_030786045.1_PDT001706206.1_genomic_DAOWYU010000076.1	GCA_030786045.1_PDT001706206.1_genomic_DAOWYU010000054.1,GCA_030786045.1_PDT001706206.1_genomic_DAOWYU010000076.1	1243	1980	+	1047, 1157	BETA-LACTAM	CARBAPENEM	ALLELEX	246	246	100	100	246	WP_003159548.1	subclass B1 metallo-beta-lactamase IMP-1	GCA_030786045.1_PDT001706206.1_genomic	Enterobacter hormaechei	Enterobacter hormaechei	Enterobacter hormaechei subsp. hoffmannii	ecloacae	78	77	5036823	Japan	Fukuoka	SAMD00502145	PRJDB10842	43920	Japan:Fukuoka	shortread	2020	stool	clinical	human	-	-	NA	AF135	AP051	Illumina	pathogen_isolate_browser_ncbi	No	AF135_AP051
GCA_030786535	Enterobacter hormaechei	ST78	1	blaIMP-1	GCA_030786535.1_PDT001706182.1_genomic_DAOWZP010000048.1	GCA_030786535.1_PDT001706182.1_genomic_DAOWZP010000048.1	GCA_030786535.1_PDT001706182.1_genomic_DAOWZP010000048.1,GCA_030786535.1_PDT001706182.1_genomic_DAOWZP010000070.1	931	1668	-	42	BETA-LACTAM	CARBAPENEM	ALLELEX	246	246	100	100	246	WP_003159548.1	subclass B1 metallo-beta-lactamase IMP-1	GCA_030786535.1_PDT001706182.1_genomic	Enterobacter hormaechei	Enterobacter hormaechei	Enterobacter hormaechei subsp. hoffmannii	ecloacae	78	76	4946025	Japan	Fukuoka	SAMD00502107	PRJDB10842	44060	Japan:Fukuoka	shortread	2020	urine from catheter	clinical	human	-	-	NA	AC082	AL120	Illumina	pathogen_isolate_browser_ncbi	No	AC082_AL120
GCA_030786585	Enterobacter hormaechei	ST62	1	blaIMP-1	GCA_030786585.1_PDT001706180.1_genomic_DAOWZQ010000034.1	GCA_030786585.1_PDT001706180.1_genomic_DAOWZQ010000034.1	GCA_030786585.1_PDT001706180.1_genomic_DAOWZQ010000034.1,GCA_030786585.1_PDT001706180.1_genomic_DAOWZQ010000061.1	931	1668	-	42	BETA-LACTAM	CARBAPENEM	ALLELEX	246	246	100	100	246	WP_003159548.1	subclass B1 metallo-beta-lactamase IMP-1	GCA_030786585.1_PDT001706180.1_genomic	Enterobacter hormaechei	Enterobacter hormaechei	Enterobacter hormaechei subsp. steigerwaltii	ecloacae	62	64	4897114	Japan	Fukuoka	SAMD00502104	PRJDB10842	43952	Japan:Fukuoka	shortread	2020	stool	clinical	human	-	-	NA	AC082	AL120	Illumina	pathogen_isolate_browser_ncbi	No	AC082_AL120
GCA_030788175	Enterobacter hormaechei	ST62	2	blaIMP-1	GCA_030788175.1_PDT001706133.1_genomic_DAOXBL010000038.1	GCA_030788175.1_PDT001706133.1_genomic_DAOXBL010000038.1	GCA_030788175.1_PDT001706133.1_genomic_DAOXBL010000038.1,GCA_030788175.1_PDT001706133.1_genomic_DAOXBL010000068.1	931	1668	-	229, 372	BETA-LACTAM	CARBAPENEM	ALLELEX	246	246	100	100	246	WP_003159548.1	subclass B1 metallo-beta-lactamase IMP-1	GCA_030788175.1_PDT001706133.1_genomic	Enterobacter hormaechei	Enterobacter hormaechei	Enterobacter hormaechei subsp. steigerwaltii	ecloacae	62	72	4824377	Japan	Fukuoka	SAMD00502029	PRJDB10842	44098	Japan:Fukuoka	shortread	2020	sputum	clinical	human	-	-	NA	AF135, AC082	AP051, AL120	Illumina	pathogen_isolate_browser_ncbi	No	AF135, AC082_AP051, AL120
GCA_030790725	Enterobacter hormaechei	ST78	1	blaIMP-6	GCA_030790725.1_PDT001706045.1_genomic_DAOXEU010000048.1	GCA_030790725.1_PDT001706045.1_genomic_DAOXEU010000075.1	GCA_030790725.1_PDT001706045.1_genomic_DAOXEU010000048.1,GCA_030790725.1_PDT001706045.1_genomic_DAOXEU010000075.1	723	1460	+	403, 496	BETA-LACTAM	CARBAPENEM	ALLELEX	246	246	100	100	246	WP_032492096.1	subclass B1 metallo-beta-lactamase IMP-6	GCA_030790725.1_PDT001706045.1_genomic	Enterobacter hormaechei	Enterobacter hormaechei	Enterobacter hormaechei subsp. hoffmannii	ecloacae	78	78	4968856	Japan	Kochi	SAMD00501883	PRJDB10842	43952	Japan:Kochi	shortread	2020	urine	clinical	human	-	-	NA	AC260, AB158	AL375, AJ774	Illumina	pathogen_isolate_browser_ncbi	No	AC260, AB158_AL375, AJ774
GCA_030800085	Enterobacter hormaechei	ST742	2	blaIMP-1	GCA_030800085.1_PDT001705561.1_genomic_DAOXWP010000044.1	GCA_030800085.1_PDT001705561.1_genomic_DAOXWP010000044.1	GCA_030800085.1_PDT001705561.1_genomic_DAOXWP010000044.1,GCA_030800085.1_PDT001705561.1_genomic_DAOXWP010000098.1	9023	9760	-	30, 33	BETA-LACTAM	CARBAPENEM	ALLELEX	246	246	100	100	246	WP_003159548.1	subclass B1 metallo-beta-lactamase IMP-1	GCA_030800085.1_PDT001705561.1_genomic	Enterobacter hormaechei	Enterobacter hormaechei	Enterobacter hormaechei subsp. steigerwaltii	ecloacae	742	103	5248728	Japan	Chiba	SAMD00498386	PRJDB10842	44011	Japan:Chiba	shortread	2020	sputum	clinical	human	-	-	NA	AD982, AC293	AN680, AL418	Illumina	pathogen_isolate_browser_ncbi	No	AD982, AC293_AN680, AL418
GCA_030822635	Enterobacter hormaechei	ST66	1	blaIMP-1	GCA_030822635.1_PDT001702275.1_genomic_DAOZAM010000189.1	GCA_030822635.1_PDT001702275.1_genomic_DAOZAM010000189.1	GCA_030822635.1_PDT001702275.1_genomic_DAOZAM010000189.1,GCA_030822635.1_PDT001702275.1_genomic_DAOZAM010000277.1	119	856	-	98, 227	BETA-LACTAM	CARBAPENEM	ALLELEX	246	246	100	100	246	WP_003159548.1	subclass B1 metallo-beta-lactamase IMP-1	GCA_030822635.1_PDT001702275.1_genomic	Enterobacter hormaechei	Enterobacter hormaechei	Enterobacter hormaechei subsp. xiangfangensis	ecloacae	66	278	5031893	Japan	Tokyo	SAMD00498488	PRJDB10842	43893	Japan:Tokyo	shortread	2020	NA	clinical	human	-	-	NA	AD068, AC082	AM495, AL120	Illumina	pathogen_isolate_browser_ncbi	No	AD068, AC082_AM495, AL120
GCA_030870965	Enterobacter hormaechei	ST62	2	blaIMP-1	GCA_030870965.1_PDT001701879.1_genomic_DAOZFM010000050.1	GCA_030870965.1_PDT001701879.1_genomic_DAOZFM010000050.1	GCA_030870965.1_PDT001701879.1_genomic_DAOZFM010000050.1,GCA_030870965.1_PDT001701879.1_genomic_DAOZFM010000082.1	931	1668	-	229, 445	BETA-LACTAM	CARBAPENEM	ALLELEX	246	246	100	100	246	WP_003159548.1	subclass B1 metallo-beta-lactamase IMP-1	GCA_030870965.1_PDT001701879.1_genomic	Enterobacter hormaechei	Enterobacter hormaechei	Enterobacter hormaechei subsp. steigerwaltii	ecloacae	62	86	4820784	Japan	Fukuoka	SAMD00502026	PRJDB10842	43993	Japan:Fukuoka	shortread	2020	urine	clinical	human	-	-	NA	AF135, AC082	AP051, AL120	Illumina	pathogen_isolate_browser_ncbi	No	AF135, AC082_AP051, AL120
GCA_030875925	Enterobacter hormaechei	ST78	1	blaIMP-1	GCA_030875925.1_PDT001701674.1_genomic_DAOZNB010000077.1	GCA_030875925.1_PDT001701674.1_genomic_DAOZNB010000077.1	GCA_030875925.1_PDT001701674.1_genomic_DAOZNB010000077.1,GCA_030875925.1_PDT001701674.1_genomic_DAOZNB010000117.1	2235	2972	-	904, 1312	BETA-LACTAM	CARBAPENEM	ALLELEX	246	246	100	100	246	WP_003159548.1	subclass B1 metallo-beta-lactamase IMP-1	GCA_030875925.1_PDT001701674.1_genomic	Enterobacter hormaechei	Enterobacter hormaechei	Enterobacter hormaechei subsp. hoffmannii	ecloacae	78	118	5133913	Japan	Hyogo	SAMD00500663	PRJDB10842	43922	Japan:Hyogo	shortread	2020	urine	clinical	human	-	-	NA	AA470	AI581	Illumina	pathogen_isolate_browser_ncbi	No	AA470_AI581
GCA_030878545	Enterobacter hormaechei	ST742	1	blaIMP-1	GCA_030878545.1_PDT001701427.1_genomic_DAOZVU010000062.1	GCA_030878545.1_PDT001701427.1_genomic_DAOZVU010000062.1	GCA_030878545.1_PDT001701427.1_genomic_DAOZVU010000062.1,GCA_030878545.1_PDT001701427.1_genomic_DAOZVU010000116.1	3379	4116	-	26, 1470	BETA-LACTAM	CARBAPENEM	ALLELEX	246	246	100	100	246	WP_003159548.1	subclass B1 metallo-beta-lactamase IMP-1	GCA_030878545.1_PDT001701427.1_genomic	Enterobacter hormaechei	Enterobacter hormaechei	Enterobacter hormaechei subsp. steigerwaltii	ecloacae	742	120	5179711	Japan	Tokyo	SAMD00498436	PRJDB10842	43920	Japan:Tokyo	shortread	2020	venous blood	clinical	human	-	-	NA	AD982, AC293	AN680, AL418	Illumina	pathogen_isolate_browser_ncbi	No	AD982, AC293_AN680, AL418
GCA_030878725	Enterobacter hormaechei	ST742	1	blaIMP-1	GCA_030878725.1_PDT001701419.1_genomic_DAOZWB010000038.1	GCA_030878725.1_PDT001701419.1_genomic_DAOZWB010000078.1	GCA_030878725.1_PDT001701419.1_genomic_DAOZWB010000038.1,GCA_030878725.1_PDT001701419.1_genomic_DAOZWB010000078.1	9965	10702	+	26, 30	BETA-LACTAM	CARBAPENEM	ALLELEX	246	246	100	100	246	WP_003159548.1	subclass B1 metallo-beta-lactamase IMP-1	GCA_030878725.1_PDT001701419.1_genomic	Enterobacter hormaechei	Enterobacter hormaechei	Enterobacter hormaechei subsp. steigerwaltii	ecloacae	742	78	5021440	Japan	Chiba	SAMD00498279	PRJDB10842	43928	Japan:Chiba	shortread	2020	pharyngeal mucus	clinical	human	-	-	NA	AD982	AN680	Illumina	pathogen_isolate_browser_ncbi	No	AD982_AN680
GCA_030878865	Enterobacter hormaechei	ST133	1	blaIMP-6	GCA_030878865.1_PDT001701407.1_genomic_DAOZWL010000048.1	GCA_030878865.1_PDT001701407.1_genomic_DAOZWL010000048.1	GCA_030878865.1_PDT001701407.1_genomic_DAOZWL010000048.1,GCA_030878865.1_PDT001701407.1_genomic_DAOZWL010000085.1	247	984	+	164, 552	BETA-LACTAM	CARBAPENEM	ALLELEX	246	246	100	100	246	WP_032492096.1	subclass B1 metallo-beta-lactamase IMP-6	GCA_030878865.1_PDT001701407.1_genomic	Enterobacter hormaechei	Enterobacter hormaechei	Enterobacter hormaechei subsp. steigerwaltii	ecloacae	133	87	5384437	Japan	Saitama	SAMD00498101	PRJDB10842	44081	Japan:Saitama	shortread	2020	urine	clinical	human	-	-	NA	AC082	AL120	Illumina	pathogen_isolate_browser_ncbi	No	AC082_AL120
GCA_030879745	Enterobacter hormaechei	ST742	3	blaIMP-1	GCA_030879745.1_PDT001701361.1_genomic_DAOZYC010000040.1	GCA_030879745.1_PDT001701361.1_genomic_DAOZYC010000040.1	GCA_030879745.1_PDT001701361.1_genomic_DAOZYC010000040.1,GCA_030879745.1_PDT001701361.1_genomic_DAOZYC010000114.1	9023	9760	-	30, 33	BETA-LACTAM	CARBAPENEM	ALLELEX	246	246	100	100	246	WP_003159548.1	subclass B1 metallo-beta-lactamase IMP-1	GCA_030879745.1_PDT001701361.1_genomic	Enterobacter hormaechei	Enterobacter hormaechei	Enterobacter hormaechei subsp. steigerwaltii	ecloacae	742	117	5252986	Japan	Yamagata	SAMD00497835	PRJDB10842	43907	Japan:Yamagata	shortread	2020	sputum	clinical	human	-	-	NA	AD982, AC293	AN680, AL418	Illumina	pathogen_isolate_browser_ncbi	No	AD982, AC293_AN680, AL418
GCA_031507405	Enterobacter hormaechei	ST133	5	blaIMP-1	GCA_031507405.1_PDT001703973.1_genomic_DAPJNG010000073.1	GCA_031507405.1_PDT001703973.1_genomic_DAPJNG010000073.1	GCA_031507405.1_PDT001703973.1_genomic_DAPJNG010000073.1,GCA_031507405.1_PDT001703973.1_genomic_DAPJNG010000184.1	9024	9761	-	30, 33	BETA-LACTAM	CARBAPENEM	ALLELEX	246	246	100	100	246	WP_003159548.1	subclass B1 metallo-beta-lactamase IMP-1	GCA_031507405.1_PDT001703973.1_genomic	Enterobacter hormaechei	Enterobacter hormaechei	Enterobacter hormaechei subsp. steigerwaltii	ecloacae	133	188	5333743	Japan	Tokyo	SAMD00498440	PRJDB10842	43923	Japan:Tokyo	shortread	2020	sputum	clinical	human	-	-	NA	AD982, AC293	AN680, AL418	Illumina	pathogen_isolate_browser_ncbi	No	AD982, AC293_AN680, AL418
GCA_031507925	Enterobacter hormaechei	ST742	2	blaIMP-1	GCA_031507925.1_PDT001703941.1_genomic_DAPJOE010000043.1	GCA_031507925.1_PDT001703941.1_genomic_DAPJOE010000043.1	GCA_031507925.1_PDT001703941.1_genomic_DAPJOE010000043.1,GCA_031507925.1_PDT001703941.1_genomic_DAPJOE010000091.1	9023	9760	-	30, 33	BETA-LACTAM	CARBAPENEM	ALLELEX	246	246	100	100	246	WP_003159548.1	subclass B1 metallo-beta-lactamase IMP-1	GCA_031507925.1_PDT001703941.1_genomic	Enterobacter hormaechei	Enterobacter hormaechei	Enterobacter hormaechei subsp. steigerwaltii	ecloacae	742	95	5254261	Japan	Chiba	SAMD00498387	PRJDB10842	44024	Japan:Chiba	shortread	2020	venous blood	clinical	human	-	-	NA	AD982, AC293	AN680, AL418	Illumina	pathogen_isolate_browser_ncbi	No	AD982, AC293_AN680, AL418
GCA_031510185	Enterobacter hormaechei	ST133	1	blaIMP-6	GCA_031510185.1_PDT001703785.1_genomic_DAPJSP010000043.1	GCA_031510185.1_PDT001703785.1_genomic_DAPJSP010000081.1	GCA_031510185.1_PDT001703785.1_genomic_DAPJSP010000043.1,GCA_031510185.1_PDT001703785.1_genomic_DAPJSP010000081.1	5030	5767	+	746, 1359	BETA-LACTAM	CARBAPENEM	ALLELEX	246	246	100	100	246	WP_032492096.1	subclass B1 metallo-beta-lactamase IMP-6	GCA_031510185.1_PDT001703785.1_genomic	Enterobacter hormaechei	Enterobacter hormaechei	Enterobacter hormaechei subsp. steigerwaltii	ecloacae	133	83	5600543	Japan	Saitama	SAMD00498102	PRJDB10842	44081	Japan:Saitama	shortread	2020	urine	clinical	human	-	-	NA	AC431, AC293	AL622, AL418	Illumina	pathogen_isolate_browser_ncbi	No	AC431, AC293_AL622, AL418
GCA_031511925	Enterobacter hormaechei	ST742	3	blaIMP-1	GCA_031511925.1_PDT001703660.1_genomic_DAPJVX010000045.1	GCA_031511925.1_PDT001703660.1_genomic_DAPJVX010000045.1	GCA_031511925.1_PDT001703660.1_genomic_DAPJVX010000045.1,GCA_031511925.1_PDT001703660.1_genomic_DAPJVX010000098.1	9023	9760	-	26, 30	BETA-LACTAM	CARBAPENEM	ALLELEX	246	246	100	100	246	WP_003159548.1	subclass B1 metallo-beta-lactamase IMP-1	GCA_031511925.1_PDT001703660.1_genomic	Enterobacter hormaechei	Enterobacter hormaechei	Enterobacter hormaechei subsp. steigerwaltii	ecloacae	742	106	5148698	Japan	Yamagata	SAMD00497844	PRJDB10842	44056	Japan:Yamagata	shortread	2020	sputum	clinical	human	-	-	NA	AD982	AN680	Illumina	pathogen_isolate_browser_ncbi	No	AD982_AN680
GCA_031515965	Enterobacter hormaechei	STNA	1	blaIMP-1	GCA_031515965.1_PDT001703270.1_genomic_DAPKDQ010000053.1	GCA_031515965.1_PDT001703270.1_genomic_DAPKDQ010000053.1	GCA_031515965.1_PDT001703270.1_genomic_DAPKDQ010000053.1,GCA_031515965.1_PDT001703270.1_genomic_DAPKDQ010000078.1	2365	3102	-	1157, 1548	BETA-LACTAM	CARBAPENEM	ALLELEX	246	246	100	100	246	WP_003159548.1	subclass B1 metallo-beta-lactamase IMP-1	GCA_031515965.1_PDT001703270.1_genomic	Enterobacter hormaechei	Enterobacter hormaechei	Enterobacter hormaechei subsp. hoffmannii	ecloacae	NA	79	5216900	Japan	Fukuoka	SAMD00502153	PRJDB10842	44089	Japan:Fukuoka	shortread	2020	urine from indwelling catheter	clinical	human	-	-	NA	AC291, AF135	AL414, AP051	Illumina	pathogen_isolate_browser_ncbi	No	AC291, AF135_AL414, AP051
GCA_031516045	Enterobacter hormaechei	ST62	1	blaIMP-1	GCA_031516045.1_PDT001703265.1_genomic_DAPKDU010000030.1	GCA_031516045.1_PDT001703265.1_genomic_DAPKDU010000030.1	GCA_031516045.1_PDT001703265.1_genomic_DAPKDU010000030.1,GCA_031516045.1_PDT001703265.1_genomic_DAPKDU010000059.1	931	1668	-	42	BETA-LACTAM	CARBAPENEM	ALLELEX	246	246	100	100	246	WP_003159548.1	subclass B1 metallo-beta-lactamase IMP-1	GCA_031516045.1_PDT001703265.1_genomic	Enterobacter hormaechei	Enterobacter hormaechei	Enterobacter hormaechei subsp. steigerwaltii	ecloacae	62	61	4880388	Japan	Fukuoka	SAMD00502103	PRJDB10842	43952	Japan:Fukuoka	shortread	2020	stool	clinical	human	-	-	NA	AC082	AL120	Illumina	pathogen_isolate_browser_ncbi	No	AC082_AL120
GCA_031516085	Enterobacter hormaechei	ST62	2	blaIMP-1	GCA_031516085.1_PDT001703257.1_genomic_DAPKDY010000031.1	GCA_031516085.1_PDT001703257.1_genomic_DAPKDY010000031.1	GCA_031516085.1_PDT001703257.1_genomic_DAPKDY010000031.1,GCA_031516085.1_PDT001703257.1_genomic_DAPKDY010000055.1	931	1668	-	42	BETA-LACTAM	CARBAPENEM	ALLELEX	246	246	100	100	246	WP_003159548.1	subclass B1 metallo-beta-lactamase IMP-1	GCA_031516085.1_PDT001703257.1_genomic	Enterobacter hormaechei	Enterobacter hormaechei	Enterobacter hormaechei subsp. steigerwaltii	ecloacae	62	57	5075693	Japan	Fukuoka	SAMD00502028	PRJDB10842	44039	Japan:Fukuoka	shortread	2020	sputum	clinical	human	-	-	NA	AC082	AL120	Illumina	pathogen_isolate_browser_ncbi	No	AC082_AL120
DRR387983	Enterobacter kobei	ST563	1	blaIMP-1	DRR387983_35	DRR387983_35	DRR387983_35	11290	12027	+	30	BETA-LACTAM	CARBAPENEM	ALLELEX	246	246	100	100	246	WP_003159548.1	subclass B1 metallo-beta-lactamase IMP-1	DRR387983	Enterobacter kobei	Enterobacter kobei	Enterobacter kobei	ecloacae	563	104	5301881	Japan	Nagano	SAMD00499479	PRJDB10842	44082	Japan:Nagano	shortread	2020	stool	clinical	human	-	-	NA	AA552	AI754	Illumina	pathogen_isolate_browser_ncbi	No	AA552_AI754
GCA_030879685	Enterobacter ludwigii	ST20	1	blaIMP-1	GCA_030879685.1_PDT001701363.1_genomic_DAOZYA010000038.1	GCA_030879685.1_PDT001701363.1_genomic_DAOZYA010000038.1	GCA_030879685.1_PDT001701363.1_genomic_DAOZYA010000038.1,GCA_030879685.1_PDT001701363.1_genomic_DAOZYA010000105.1	32991	33728	-	55, 89	BETA-LACTAM	CARBAPENEM	ALLELEX	246	246	100	100	246	WP_003159548.1	subclass B1 metallo-beta-lactamase IMP-1	GCA_030879685.1_PDT001701363.1_genomic	Enterobacter ludwigii	Enterobacter ludwigii	Enterobacter ludwigii	ecloacae	20	108	5284001	Japan	Yamagata	SAMD00497838	PRJDB10842	43980	Japan:Yamagata	shortread	2020	stool	clinical	human	-	-	NA	AA552, AC293	AI753, AL417	Illumina	pathogen_isolate_browser_ncbi	No	AA552, AC293_AI753, AL417
GCA_031511985	Enterobacter ludwigii	ST20	1	blaIMP-1	GCA_031511985.1_PDT001703656.1_genomic_DAPJVZ010000038.1	GCA_031511985.1_PDT001703656.1_genomic_DAPJVZ010000038.1	GCA_031511985.1_PDT001703656.1_genomic_DAPJVZ010000038.1,GCA_031511985.1_PDT001703656.1_genomic_DAPJVZ010000108.1	32991	33728	-	55, 89	BETA-LACTAM	CARBAPENEM	ALLELEX	246	246	100	100	246	WP_003159548.1	subclass B1 metallo-beta-lactamase IMP-1	GCA_031511985.1_PDT001703656.1_genomic	Enterobacter ludwigii	Enterobacter ludwigii	Enterobacter ludwigii	ecloacae	20	111	5276323	Japan	Yamagata	SAMD00497837	PRJDB10842	43980	Japan:Yamagata	shortread	2020	stool	clinical	human	-	-	NA	AA552, AC293	AI753, AL417	Illumina	pathogen_isolate_browser_ncbi	No	AA552, AC293_AI753, AL417
DRR387700	Escherichia coli	ST131	1	blaIMP-1	DRR387700_65	DRR387700_65	DRR387700_65	7250	7987	-	351	BETA-LACTAM	CARBAPENEM	ALLELEX	246	246	100	100	246	WP_003159548.1	subclass B1 metallo-beta-lactamase IMP-1	DRR387700	Escherichia coli	Escherichia coli / Shigella	Escherichia coli	ecoli	131	132	5413036	Japan	Kanagawa	SAMD00499196	PRJDB10842	44051	Japan:Kanagawa	shortread	2020	human	clinical	clinical	-	-	NA	AC260	AL375	Illumina	pathogen_isolate_browser_ncbi	No	AC260_AL375
DRR387705	Escherichia coli	ST131	1	blaIMP-1	DRR387705_82	DRR387705_82	DRR387705_82	9025	9762	-	351	BETA-LACTAM	CARBAPENEM	ALLELEX	246	246	100	100	246	WP_003159548.1	subclass B1 metallo-beta-lactamase IMP-1	DRR387705	Escherichia coli	Escherichia coli / Shigella	Escherichia coli	ecoli	131	122	5238691	Japan	Kanagawa	SAMD00499201	PRJDB10842	44063	Japan:Kanagawa	shortread	2020	pharyngeal mucus	clinical	human	-	-	NA	AC260	AL375	Illumina	pathogen_isolate_browser_ncbi	No	AC260_AL375
DRR387707	Escherichia coli	ST131	1	blaIMP-1	DRR387707_69	DRR387707_69	DRR387707_69	2462	3199	+	33	BETA-LACTAM	CARBAPENEM	ALLELEX	246	246	100	100	246	WP_003159548.1	subclass B1 metallo-beta-lactamase IMP-1	DRR387707	Escherichia coli	Escherichia coli / Shigella	Escherichia coli	ecoli	131	119	5382004	Japan	Kanagawa	SAMD00499203	PRJDB10842	44081	Japan:Kanagawa	shortread	2020	pharyngeal mucus	clinical	human	-	-	NA	AC293	AL418	Illumina	pathogen_isolate_browser_ncbi	No	AC293_AL418
DRR387759	Escherichia coli	ST38	1	blaIMP-1	DRR387759_81	DRR387759_81	DRR387759_81	14	751	+	29	BETA-LACTAM	CARBAPENEM	ALLELEX	246	246	100	100	246	WP_003159548.1	subclass B1 metallo-beta-lactamase IMP-1	DRR387759	Escherichia coli	Escherichia coli / Shigella	Escherichia coli	ecoli	38	98	5301662	Japan	Kanagawa	SAMD00499255	PRJDB10842	44092	Japan:Kanagawa	shortread	2020	others	clinical	human	-	-	NA	AC082	AL120	Illumina	pathogen_isolate_browser_ncbi	No	AC082_AL120
GCA_030784765	Escherichia coli	ST131	4	blaIMP-1	GCA_030784765.1_PDT001706261.1_genomic_DAOWWS010000032.1	GCA_030784765.1_PDT001706261.1_genomic_DAOWWS010000032.1	GCA_030784765.1_PDT001706261.1_genomic_DAOWWS010000032.1,GCA_030784765.1_PDT001706261.1_genomic_DAOWWS010000107.1	35191	35928	-	438	BETA-LACTAM	CARBAPENEM	ALLELEX	246	246	100	100	246	WP_003159548.1	subclass B1 metallo-beta-lactamase IMP-1	GCA_030784765.1_PDT001706261.1_genomic	Escherichia coli	Escherichia coli / Shigella	Escherichia coli	ecoli	131	107	5141533	Japan	Fukuoka	SAMD00502246	PRJDB10842	43934	Japan:Fukuoka	shortread	2020	urine from catheter	clinical	human	IncN	IncN	NA	AD158, AC079	AM605, AL116	Illumina	pathogen_isolate_browser_ncbi	No	AD158, AC079_AM605, AL116
GCA_030784785	Escherichia coli	ST131	4	blaIMP-1	GCA_030784785.1_PDT001706258.1_genomic_DAOWWV010000033.1	GCA_030784785.1_PDT001706258.1_genomic_DAOWWV010000033.1	GCA_030784785.1_PDT001706258.1_genomic_DAOWWV010000033.1,GCA_030784785.1_PDT001706258.1_genomic_DAOWWV010000116.1	45021	45758	-	438, 597	BETA-LACTAM	CARBAPENEM	ALLELEX	246	246	100	100	246	WP_003159548.1	subclass B1 metallo-beta-lactamase IMP-1	GCA_030784785.1_PDT001706258.1_genomic	Escherichia coli	Escherichia coli / Shigella	Escherichia coli	ecoli	131	118	5164421	Japan	Fukuoka	SAMD00502243	PRJDB10842	43913	Japan:Fukuoka	shortread	2020	urine from catheter	clinical	human	IncN	IncN	NA	AD158	AM605	Illumina	pathogen_isolate_browser_ncbi	No	AD158_AM605
GCA_030786055	Escherichia coli	ST5073	1	blaIMP-1	GCA_030786055.1_PDT001706208.1_genomic_DAOWYR010000022.1	GCA_030786055.1_PDT001706208.1_genomic_DAOWYR010000022.1	GCA_030786055.1_PDT001706208.1_genomic_DAOWYR010000022.1,GCA_030786055.1_PDT001706208.1_genomic_DAOWYR010000081.1	80269	81006	-	1240, 1242	BETA-LACTAM	CARBAPENEM	ALLELEX	246	246	100	100	246	WP_003159548.1	subclass B1 metallo-beta-lactamase IMP-1	GCA_030786055.1_PDT001706208.1_genomic	Escherichia coli	Escherichia coli / Shigella	Escherichia coli	ecoli	5073	81	4827276	Japan	Fukuoka	SAMD00502147	PRJDB10842	43940	Japan:Fukuoka	shortread	2020	urine	clinical	human	IncL/M, -	IncL/M	NA	AA002, AC293	AH535, AL418	Illumina	pathogen_isolate_browser_ncbi	No	AA002, AC293_AH535, AL418
GCA_030807285	Escherichia coli	ST131	7	blaIMP-6	GCA_030807285.1_PDT001705229.1_genomic_DAOYIW010000030.1	GCA_030807285.1_PDT001705229.1_genomic_DAOYIW010000030.1	GCA_030807285.1_PDT001705229.1_genomic_DAOYIW010000030.1,GCA_030807285.1_PDT001705229.1_genomic_DAOYIW010000109.1	36042	36779	-	16	BETA-LACTAM	CARBAPENEM	ALLELEX	246	246	100	100	246	WP_032492096.1	subclass B1 metallo-beta-lactamase IMP-6	GCA_030807285.1_PDT001705229.1_genomic	Escherichia coli	Escherichia coli / Shigella	Escherichia coli	ecoli	131	112	5054172	Japan	Hyogo	SAMD00500932	PRJDB10842	44043	Japan:Hyogo	shortread	2020	wound	clinical	human	-	-	NA	AA552, AC293	AI753, AL418	Illumina	pathogen_isolate_browser_ncbi	No	AA552, AC293_AI753, AL418
GCA_031511885	Escherichia coli	ST70	1	blaIMP-1	GCA_031511885.1_PDT001703661.1_genomic_DAPJVV010000037.1	GCA_031511885.1_PDT001703661.1_genomic_DAPJVV010000037.1	GCA_031511885.1_PDT001703661.1_genomic_DAPJVV010000037.1,GCA_031511885.1_PDT001703661.1_genomic_DAPJVV010000125.1	33002	33739	-	55, 89	BETA-LACTAM	CARBAPENEM	ALLELEX	246	246	100	100	246	WP_003159548.1	subclass B1 metallo-beta-lactamase IMP-1	GCA_031511885.1_PDT001703661.1_genomic	Escherichia coli	Escherichia coli / Shigella	Escherichia coli	ecoli	70	127	5288911	Japan	Yamagata	SAMD00497845	PRJDB10842	44060	Japan:Yamagata	shortread	2020	urine from catheter	clinical	human	-	-	NA	AA552, AC293	AI753, AL417	Illumina	pathogen_isolate_browser_ncbi	No	AA552, AC293_AI753, AL417
GCA_030882545	Klebsiella aerogenes	STNA	1	blaIMP-1	GCA_030882545.1_PDT001701131.1_genomic_DAPADM010000041.1	GCA_030882545.1_PDT001701131.1_genomic_DAPADM010000073.1	GCA_030882545.1_PDT001701131.1_genomic_DAPADM010000041.1,GCA_030882545.1_PDT001701131.1_genomic_DAPADM010000073.1	53	790	+	112, 210	BETA-LACTAM	CARBAPENEM	ALLELEX	246	246	100	100	246	WP_003159548.1	subclass B1 metallo-beta-lactamase IMP-1	GCA_030882545.1_PDT001701131.1_genomic	Klebsiella aerogenes	Klebsiella Ka3	Klebsiella aerogenes	kaerogenes	NA	74	5623736	Japan	Tokyo	SAMD00498855	PRJDB10842	43893	Japan:Tokyo	shortread	2020	urine	clinical	human	-	-	NA	AC293, AC082	AL417, AL120	Illumina	pathogen_isolate_browser_ncbi	No	AC293, AC082_AL417, AL120
GCA_030918725	Klebsiella aerogenes	ST190	1	blaIMP-1	GCA_030918725.1_PDT001701635.1_genomic_DAOZOM010000018.1	GCA_030918725.1_PDT001701635.1_genomic_DAOZOM010000018.1	GCA_030918725.1_PDT001701635.1_genomic_DAOZOM010000018.1,GCA_030918725.1_PDT001701635.1_genomic_DAOZOM010000044.1	84177	84914	-	514, 673	BETA-LACTAM	CARBAPENEM	ALLELEX	246	246	100	100	246	WP_003159548.1	subclass B1 metallo-beta-lactamase IMP-1	GCA_030918725.1_PDT001701635.1_genomic	Klebsiella aerogenes	Klebsiella aerogenes	Klebsiella aerogenes	kaerogenes	190	46	5341467	Japan	Osaka	SAMD00500453	PRJDB10842	43850	Japan:Osaka	shortread	2020	sputum	clinical	human	IncL/M, -	IncL/M	NA	AA002	AH526	Illumina	pathogen_isolate_browser_ncbi	No	AA002_AH526
GCA_030786565	Klebsiella michiganensis	ST324	1	blaIMP-1	GCA_030786565.1_PDT001706181.1_genomic_DAOWZR010000060.1	GCA_030786565.1_PDT001706181.1_genomic_DAOWZR010000060.1	GCA_030786565.1_PDT001706181.1_genomic_DAOWZR010000060.1,GCA_030786565.1_PDT001706181.1_genomic_DAOWZR010000099.1	931	1668	-	42	BETA-LACTAM	CARBAPENEM	ALLELEX	246	246	100	100	246	WP_003159548.1	subclass B1 metallo-beta-lactamase IMP-1	GCA_030786565.1_PDT001706181.1_genomic	Klebsiella michiganensis	Klebsiella michiganensis	Klebsiella michiganensis	koxytoca	324	104	6240516	Japan	Fukuoka	SAMD00502106	PRJDB10842	44012	Japan:Fukuoka	shortread	2020	stool	clinical	human	-	-	NA	AC082	AL120	Illumina	pathogen_isolate_browser_ncbi	No	AC082_AL120
GCA_030800445	Klebsiella michiganensis	ST366	1	blaIMP-11	GCA_030800445.1_PDT001705542.1_genomic_DAOXXK010000048.1	GCA_030800445.1_PDT001705542.1_genomic_DAOXXK010000090.1	GCA_030800445.1_PDT001705542.1_genomic_DAOXXK010000048.1,GCA_030800445.1_PDT001705542.1_genomic_DAOXXK010000090.1	25077	25811	+	500, 726	BETA-LACTAM	CARBAPENEM	ALLELEX	245	245	100	100	245	WP_063860573.1	subclass B1 metallo-beta-lactamase IMP-11	GCA_030800445.1_PDT001705542.1_genomic	Klebsiella michiganensis	Klebsiella michiganensis	Klebsiella michiganensis	koxytoca	366	95	6187262	Japan	Saitama	SAMD00498126	PRJDB10842	43920	Japan:Saitama	shortread	2020	stool	clinical	human	-	-	NA	AA470	AI581	Illumina	pathogen_isolate_browser_ncbi	No	AA470_AI581
GCA_030822935	Klebsiella michiganensis	ST366	1	blaIMP-11	GCA_030822935.1_PDT001702180.1_genomic_DAOZAZ010000036.1	GCA_030822935.1_PDT001702180.1_genomic_DAOZAZ010000079.1	GCA_030822935.1_PDT001702180.1_genomic_DAOZAZ010000036.1,GCA_030822935.1_PDT001702180.1_genomic_DAOZAZ010000079.1	15421	16155	+	553, 726	BETA-LACTAM	CARBAPENEM	ALLELEX	245	245	100	100	245	WP_063860573.1	subclass B1 metallo-beta-lactamase IMP-11	GCA_030822935.1_PDT001702180.1_genomic	Klebsiella michiganensis	Klebsiella michiganensis	Klebsiella michiganensis	koxytoca	366	81	6316542	Japan	Saitama	SAMD00498127	PRJDB10842	43928	Japan:Saitama	shortread	2020	stool	clinical	human	-	-	NA	AA470	AI581	Illumina	pathogen_isolate_browser_ncbi	No	AA470_AI581
GCA_030879665	Klebsiella michiganensis	ST82	1	blaIMP-1	GCA_030879665.1_PDT001701364.1_genomic_DAOZXZ010000094.1	GCA_030879665.1_PDT001701364.1_genomic_DAOZXZ010000094.1	GCA_030879665.1_PDT001701364.1_genomic_DAOZXZ010000094.1,GCA_030879665.1_PDT001701364.1_genomic_DAOZXZ010000148.1	693	1430	+	338	BETA-LACTAM	CARBAPENEM	ALLELEX	246	246	100	100	246	WP_003159548.1	subclass B1 metallo-beta-lactamase IMP-1	GCA_030879665.1_PDT001701364.1_genomic	Klebsiella michiganensis	Klebsiella michiganensis	Klebsiella michiganensis	koxytoca	82	151	6065060	Japan	Yamagata	SAMD00497842	PRJDB10842	44014	Japan:Yamagata	shortread	2020	stool	clinical	human	-	-	NA	AC293	AL417	Illumina	pathogen_isolate_browser_ncbi	No	AC293_AL417
GCA_031507085	Klebsiella michiganensis	ST88	2	blaIMP-1	GCA_031507085.1_PDT001703993.1_genomic_DAPJMQ010000127.1	GCA_031507085.1_PDT001703993.1_genomic_DAPJMQ010000292.1	GCA_031507085.1_PDT001703993.1_genomic_DAPJMQ010000127.1,GCA_031507085.1_PDT001703993.1_genomic_DAPJMQ010000292.1	2950	3687	+	33, 26	BETA-LACTAM	CARBAPENEM	ALLELEX	246	246	100	100	246	WP_003159548.1	subclass B1 metallo-beta-lactamase IMP-1	GCA_031507085.1_PDT001703993.1_genomic	Klebsiella michiganensis	Klebsiella michiganensis	Klebsiella michiganensis	koxytoca	88	298	6403257	Japan	Tokyo	SAMD00498489	PRJDB10842	43952	Japan:Tokyo	shortread	2020	NA	clinical	human	-	-	NA	AD982, AC293	AN680, AL418	Illumina	pathogen_isolate_browser_ncbi	No	AD982, AC293_AN680, AL418
GCA_031509985	Klebsiella michiganensis	ST366	1	blaIMP-11	GCA_031509985.1_PDT001703799.1_genomic_DAPJSF010000042.1	GCA_031509985.1_PDT001703799.1_genomic_DAPJSF010000081.1	GCA_031509985.1_PDT001703799.1_genomic_DAPJSF010000042.1,GCA_031509985.1_PDT001703799.1_genomic_DAPJSF010000081.1	25077	25811	+	500, 726	BETA-LACTAM	CARBAPENEM	ALLELEX	245	245	100	100	245	WP_063860573.1	subclass B1 metallo-beta-lactamase IMP-11	GCA_031509985.1_PDT001703799.1_genomic	Klebsiella michiganensis	Klebsiella michiganensis	Klebsiella michiganensis	koxytoca	366	86	6180788	Japan	Saitama	SAMD00498130	PRJDB10842	43998	Japan:Saitama	shortread	2020	drained fluid	clinical	human	-	-	NA	AA470	AI581	Illumina	pathogen_isolate_browser_ncbi	No	AA470_AI581
GCA_031510115	Klebsiella michiganensis	ST366	1	blaIMP-11	GCA_031510115.1_PDT001703796.1_genomic_DAPJSH010000038.1	GCA_031510115.1_PDT001703796.1_genomic_DAPJSH010000085.1	GCA_031510115.1_PDT001703796.1_genomic_DAPJSH010000038.1,GCA_031510115.1_PDT001703796.1_genomic_DAPJSH010000085.1	15421	16155	+	553, 726	BETA-LACTAM	CARBAPENEM	ALLELEX	245	245	100	100	245	WP_063860573.1	subclass B1 metallo-beta-lactamase IMP-11	GCA_031510115.1_PDT001703796.1_genomic	Klebsiella michiganensis	Klebsiella michiganensis	Klebsiella michiganensis	koxytoca	366	88	6269704	Japan	Saitama	SAMD00498125	PRJDB10842	43873	Japan:Saitama	shortread	2020	catheter	clinical	human	-	-	NA	AA470	AI581	Illumina	pathogen_isolate_browser_ncbi	No	AA470_AI581
GCA_031511945	Klebsiella michiganensis	ST82	1	blaIMP-1	GCA_031511945.1_PDT001703659.1_genomic_DAPJVY010000100.1	GCA_031511945.1_PDT001703659.1_genomic_DAPJVY010000100.1	GCA_031511945.1_PDT001703659.1_genomic_DAPJVY010000100.1,GCA_031511945.1_PDT001703659.1_genomic_DAPJVY010000161.1	693	1430	+	338	BETA-LACTAM	CARBAPENEM	ALLELEX	246	246	100	100	246	WP_003159548.1	subclass B1 metallo-beta-lactamase IMP-1	GCA_031511945.1_PDT001703659.1_genomic	Klebsiella michiganensis	Klebsiella michiganensis	Klebsiella michiganensis	koxytoca	82	163	6179127	Japan	Yamagata	SAMD00497843	PRJDB10842	44025	Japan:Yamagata	shortread	2020	stool	clinical	human	-	-	NA	AC293	AL417	Illumina	pathogen_isolate_browser_ncbi	No	AC293_AL417
DRR387040	Klebsiella oxytoca	ST2	1	blaIMP-1	DRR387040_166	DRR387040_166	DRR387040_166	13	750	+	164	BETA-LACTAM	CARBAPENEM	ALLELEX	246	246	100	100	246	WP_003159548.1	subclass B1 metallo-beta-lactamase IMP-1	DRR387040	Klebsiella oxytoca	Klebsiella oxytoca	Klebsiella oxytoca	koxytoca	2	345	6262651	Japan	Tokyo	SAMD00498536	PRJDB10842	43846	Japan:Tokyo	shortread	2020	human	clinical	clinical	-	-	NA	AC082	AL120	Illumina	pathogen_isolate_browser_ncbi	No	AC082_AL120
DRR387406	Klebsiella oxytoca	ST176	1	blaIMP-97	DRR387406_16	DRR387406_16	DRR387406_16	50802	51539	+	526	BETA-LACTAM	CARBAPENEM	ALLELEX	246	246	100	100	246	WP_262697128.1	subclass B1 metallo-beta-lactamase IMP-97	DRR387406	Klebsiella oxytoca	Klebsiella oxytoca	Klebsiella oxytoca	koxytoca	176	56	6238394	Japan	Tokyo	SAMD00498902	PRJDB10842	43941	Japan:Tokyo	shortread	2020	others	clinical	human	IncL/M	IncL/M	NA	AA002	AH526	Illumina	pathogen_isolate_browser_ncbi	No	AA002_AH526
DRR387704	Klebsiella oxytoca	ST21	1	blaIMP-1	DRR387704_44	DRR387704_44	DRR387704_44	9025	9762	-	351	BETA-LACTAM	CARBAPENEM	ALLELEX	246	246	100	100	246	WP_003159548.1	subclass B1 metallo-beta-lactamase IMP-1	DRR387704	Klebsiella oxytoca	Klebsiella oxytoca	Klebsiella oxytoca	koxytoca	21	143	6436373	Japan	Kanagawa	SAMD00499200	PRJDB10842	44069	Japan:Kanagawa	shortread	2020	human	clinical	clinical	-	-	NA	AC260	AL375	Illumina	pathogen_isolate_browser_ncbi	No	AC260_AL375
DRR387416	Klebsiella pneumoniae	ST15	1	blaIMP-1	DRR387416_53	DRR387416_53	DRR387416_53	1372	2109	-	210	BETA-LACTAM	CARBAPENEM	ALLELEX	246	246	100	100	246	WP_003159548.1	subclass B1 metallo-beta-lactamase IMP-1	DRR387416	Klebsiella pneumoniae	Klebsiella pneumoniae	Klebsiella pneumoniae subsp. ozaenae	kpneumoniae	15	131	5848580	Japan	Tokyo	SAMD00498912	PRJDB10842	43997	Japan:Tokyo	shortread	2020	arterial blood	clinical	human	-	-	NA	AC082	AL120	Illumina	pathogen_isolate_browser_ncbi	No	AC082_AL120
DRR387417	Klebsiella pneumoniae	ST15	1	blaIMP-1	DRR387417_61	DRR387417_61	DRR387417_61	1372	2109	-	210	BETA-LACTAM	CARBAPENEM	ALLELEX	246	246	100	100	246	WP_003159548.1	subclass B1 metallo-beta-lactamase IMP-1	DRR387417	Klebsiella pneumoniae	Klebsiella pneumoniae	Klebsiella pneumoniae subsp. ozaenae	kpneumoniae	15	141	5905266	Japan	Tokyo	SAMD00498913	PRJDB10842	43999	Japan:Tokyo	shortread	2020	sputum	clinical	human	-	-	NA	AC082	AL120	Illumina	pathogen_isolate_browser_ncbi	No	AC082_AL120
DRR387420	Klebsiella pneumoniae	ST15	1	blaIMP-1	DRR387420_59	DRR387420_59	DRR387420_59	1372	2109	-	210	BETA-LACTAM	CARBAPENEM	ALLELEX	246	246	100	100	246	WP_003159548.1	subclass B1 metallo-beta-lactamase IMP-1	DRR387420	Klebsiella pneumoniae	Klebsiella pneumoniae	Klebsiella pneumoniae subsp. ozaenae	kpneumoniae	15	135	5881085	Japan	Tokyo	SAMD00498916	PRJDB10842	44004	Japan:Tokyo	shortread	2020	sputum	clinical	human	-	-	NA	AC082	AL120	Illumina	pathogen_isolate_browser_ncbi	No	AC082_AL120
GCA_029876925	Klebsiella pneumoniae	ST12	1	blaIMP-6	GCA_029876925.1_PDT001704930.1_genomic_DAOKPF010000032.1	GCA_029876925.1_PDT001704930.1_genomic_DAOKPF010000032.1	GCA_029876925.1_PDT001704930.1_genomic_DAOKPF010000032.1,GCA_029876925.1_PDT001704930.1_genomic_DAOKPF010000109.1	36042	36779	-	16, 118	BETA-LACTAM	CARBAPENEM	ALLELEX	246	246	100	100	246	WP_032492096.1	subclass B1 metallo-beta-lactamase IMP-6	GCA_029876925.1_PDT001704930.1_genomic	Klebsiella pneumoniae	Klebsiella pneumoniae	Klebsiella pneumoniae	kpneumoniae	12	112	5687885	Japan	Osaka	SAMD00500335	PRJDB10842	44097	Japan:Osaka	shortread	2020	drained fluid	clinical	human	IncN, -	IncN	NA	AA552, AC293	AI753, AL418	Illumina	pathogen_isolate_browser_ncbi	No	AA552, AC293_AI753, AL418
GCA_029877365	Klebsiella pneumoniae	ST399	1	blaIMP-19	GCA_029877365.1_PDT001704906.1_genomic_DAOKPW010000042.1	GCA_029877365.1_PDT001704906.1_genomic_DAOKPW010000042.1	GCA_029877365.1_PDT001704906.1_genomic_DAOKPW010000042.1,GCA_029877365.1_PDT001704906.1_genomic_DAOKPW010000118.1	24240	24977	-	388, 465	BETA-LACTAM	CARBAPENEM	ALLELEX	246	246	100	100	246	WP_032491874.1	subclass B1 metallo-beta-lactamase IMP-19	GCA_029877365.1_PDT001704906.1_genomic	Klebsiella pneumoniae	Klebsiella pneumoniae	Klebsiella pneumoniae subsp. pneumoniae	kpneumoniae	399	122	5475404	Japan	Kyoto	SAMD00500287	PRJDB10842	44102	Japan:Kyoto	shortread	2020	pus	clinical	human	rep_cluster_416, -	rep_cluster_416, -	NA	AC300, AC291	AL428, AL414	Illumina	pathogen_isolate_browser_ncbi	No	AC300, AC291_AL428, AL414
GCA_029877425	Klebsiella pneumoniae	ST399	1	blaIMP-19	GCA_029877425.1_PDT001704903.1_genomic_DAOKPZ010000038.1	GCA_029877425.1_PDT001704903.1_genomic_DAOKPZ010000038.1	GCA_029877425.1_PDT001704903.1_genomic_DAOKPZ010000038.1,GCA_029877425.1_PDT001704903.1_genomic_DAOKPZ010000113.1	24240	24977	-	388, 465	BETA-LACTAM	CARBAPENEM	ALLELEX	246	246	100	100	246	WP_032491874.1	subclass B1 metallo-beta-lactamase IMP-19	GCA_029877425.1_PDT001704903.1_genomic	Klebsiella pneumoniae	Klebsiella pneumoniae	Klebsiella pneumoniae subsp. pneumoniae	klebsiella	399	117	5639608	Japan	Kyoto	SAMD00500284	PRJDB10842	44050	Japan:Kyoto	shortread	2020	venous blood	clinical	human	rep_cluster_416, -	rep_cluster_416, -	NA	AC300, AC291	AL428, AL414	Illumina	pathogen_isolate_browser_ncbi	No	AC300, AC291_AL428, AL414
GCA_029877445	Klebsiella pneumoniae	ST399	1	blaIMP-19	GCA_029877445.1_PDT001704902.1_genomic_DAOKPY010000039.1	GCA_029877445.1_PDT001704902.1_genomic_DAOKPY010000039.1	GCA_029877445.1_PDT001704902.1_genomic_DAOKPY010000039.1,GCA_029877445.1_PDT001704902.1_genomic_DAOKPY010000114.1	24240	24977	-	388, 465	BETA-LACTAM	CARBAPENEM	ALLELEX	246	246	100	100	246	WP_032491874.1	subclass B1 metallo-beta-lactamase IMP-19	GCA_029877445.1_PDT001704902.1_genomic	Klebsiella pneumoniae	Klebsiella pneumoniae	Klebsiella pneumoniae subsp. pneumoniae	kpneumoniae	399	118	5580734	Japan	Kyoto	SAMD00500282	PRJDB10842	44042	Japan:Kyoto	shortread	2020	sputum	clinical	human	rep_cluster_416, -	rep_cluster_416, -	NA	AC300, AC291	AL428, AL414	Illumina	pathogen_isolate_browser_ncbi	No	AC300, AC291_AL428, AL414
GCA_029877465	Klebsiella pneumoniae	ST399	1	blaIMP-19	GCA_029877465.1_PDT001704901.1_genomic_DAOKQB010000035.1	GCA_029877465.1_PDT001704901.1_genomic_DAOKQB010000035.1	GCA_029877465.1_PDT001704901.1_genomic_DAOKQB010000035.1,GCA_029877465.1_PDT001704901.1_genomic_DAOKQB010000103.1	24240	24977	-	388, 465	BETA-LACTAM	CARBAPENEM	ALLELEX	246	246	100	100	246	WP_032491874.1	subclass B1 metallo-beta-lactamase IMP-19	GCA_029877465.1_PDT001704901.1_genomic	Klebsiella pneumoniae	Klebsiella pneumoniae	Klebsiella pneumoniae subsp. ozaenae	kpneumoniae	399	107	5676307	Japan	Kyoto	SAMD00500281	PRJDB10842	44040	Japan:Kyoto	shortread	2020	stool	clinical	human	rep_cluster_416, -	rep_cluster_416, -	NA	AC300, AC291	AL428, AL414	Illumina	pathogen_isolate_browser_ncbi	No	AC300, AC291_AL428, AL414
GCA_029877505	Klebsiella pneumoniae	ST399	1	blaIMP-19	GCA_029877505.1_PDT001704899.1_genomic_DAOKQD010000034.1	GCA_029877505.1_PDT001704899.1_genomic_DAOKQD010000034.1	GCA_029877505.1_PDT001704899.1_genomic_DAOKQD010000034.1,GCA_029877505.1_PDT001704899.1_genomic_DAOKQD010000104.1	24240	24977	-	388, 465	BETA-LACTAM	CARBAPENEM	ALLELEX	246	246	100	100	246	WP_032491874.1	subclass B1 metallo-beta-lactamase IMP-19	GCA_029877505.1_PDT001704899.1_genomic	Klebsiella pneumoniae	Klebsiella pneumoniae	Klebsiella pneumoniae subsp. pneumoniae	kpneumoniae	399	108	5742901	Japan	Kyoto	SAMD00500279	PRJDB10842	44014	Japan:Kyoto	shortread	2020	central venous catheter	clinical	human	rep_cluster_416, -	rep_cluster_416, -	NA	AC300, AC291	AL428, AL414	Illumina	pathogen_isolate_browser_ncbi	No	AC300, AC291_AL428, AL414
GCA_029877525	Klebsiella pneumoniae	ST399	1	blaIMP-19	GCA_029877525.1_PDT001704898.1_genomic_DAOKQE010000036.1	GCA_029877525.1_PDT001704898.1_genomic_DAOKQE010000036.1	GCA_029877525.1_PDT001704898.1_genomic_DAOKQE010000036.1,GCA_029877525.1_PDT001704898.1_genomic_DAOKQE010000097.1	24240	24977	-	388, 465	BETA-LACTAM	CARBAPENEM	ALLELEX	246	246	100	100	246	WP_032491874.1	subclass B1 metallo-beta-lactamase IMP-19	GCA_029877525.1_PDT001704898.1_genomic	Klebsiella pneumoniae	Klebsiella pneumoniae	Klebsiella pneumoniae subsp. pneumoniae	klebsiella	399	101	5669390	Japan	Kyoto	SAMD00500277	PRJDB10842	44006	Japan:Kyoto	shortread	2020	sputum	clinical	human	rep_cluster_416, -	rep_cluster_416, -	NA	AC300, AC291	AL428, AL414	Illumina	pathogen_isolate_browser_ncbi	No	AC300, AC291_AL428, AL414
GCA_029877665	Klebsiella pneumoniae	ST399	1	blaIMP-19	GCA_029877665.1_PDT001704890.1_genomic_DAOKQL010000044.1	GCA_029877665.1_PDT001704890.1_genomic_DAOKQL010000044.1	GCA_029877665.1_PDT001704890.1_genomic_DAOKQL010000044.1,GCA_029877665.1_PDT001704890.1_genomic_DAOKQL010000115.1	24240	24977	-	388, 465	BETA-LACTAM	CARBAPENEM	ALLELEX	246	246	100	100	246	WP_032491874.1	subclass B1 metallo-beta-lactamase IMP-19	GCA_029877665.1_PDT001704890.1_genomic	Klebsiella pneumoniae	Klebsiella pneumoniae	Klebsiella pneumoniae	kpneumoniae	399	119	5570116	Japan	Kyoto	SAMD00500262	PRJDB10842	43977	Japan:Kyoto	shortread	2020	stool	clinical	human	rep_cluster_416, -	rep_cluster_416, -	NA	AC300, AC291	AL428, AL414	Illumina	pathogen_isolate_browser_ncbi	No	AC300, AC291_AL428, AL414
GCA_029877725	Klebsiella pneumoniae	ST399	1	blaIMP-19	GCA_029877725.1_PDT001704888.1_genomic_DAOKQM010000042.1	GCA_029877725.1_PDT001704888.1_genomic_DAOKQM010000042.1	GCA_029877725.1_PDT001704888.1_genomic_DAOKQM010000042.1,GCA_029877725.1_PDT001704888.1_genomic_DAOKQM010000128.1	24240	24977	-	388, 465	BETA-LACTAM	CARBAPENEM	ALLELEX	246	246	100	100	246	WP_032491874.1	subclass B1 metallo-beta-lactamase IMP-19	GCA_029877725.1_PDT001704888.1_genomic	Klebsiella pneumoniae	Klebsiella pneumoniae	Klebsiella pneumoniae subsp. pneumoniae	kpneumoniae	399	135	5504596	Japan	Kyoto	SAMD00500258	PRJDB10842	43900	Japan:Kyoto	shortread	2020	stool	clinical	human	rep_cluster_416, -	rep_cluster_416, -	NA	AC300, AC291	AL428, AL414	Illumina	pathogen_isolate_browser_ncbi	No	AC300, AC291_AL428, AL414
GCA_030784585	Klebsiella pneumoniae	ST1691	1	blaIMP-1	GCA_030784585.1_PDT001706266.1_genomic_DAOWWN010000105.1	GCA_030784585.1_PDT001706266.1_genomic_DAOWWN010000166.1	GCA_030784585.1_PDT001706266.1_genomic_DAOWWN010000105.1,GCA_030784585.1_PDT001706266.1_genomic_DAOWWN010000166.1	55	792	+	470, 1137	BETA-LACTAM	CARBAPENEM	ALLELEX	246	246	100	100	246	WP_003159548.1	subclass B1 metallo-beta-lactamase IMP-1	GCA_030784585.1_PDT001706266.1_genomic	Klebsiella pneumoniae	Klebsiella pneumoniae	Klebsiella pneumoniae	kpneumoniae	1691	168	5775953	Japan	Fukuoka	SAMD00502255	PRJDB10842	44024	Japan:Fukuoka	shortread	2020	venous blood	clinical	human	-	-	NA	AC082	AL120	Illumina	pathogen_isolate_browser_ncbi	No	AC082_AL120
GCA_030784635	Klebsiella pneumoniae	ST1691	1	blaIMP-1	GCA_030784635.1_PDT001706264.1_genomic_DAOWWP010000107.1	GCA_030784635.1_PDT001706264.1_genomic_DAOWWP010000174.1	GCA_030784635.1_PDT001706264.1_genomic_DAOWWP010000107.1,GCA_030784635.1_PDT001706264.1_genomic_DAOWWP010000174.1	55	792	+	470, 1137	BETA-LACTAM	CARBAPENEM	ALLELEX	246	246	100	100	246	WP_003159548.1	subclass B1 metallo-beta-lactamase IMP-1	GCA_030784635.1_PDT001706264.1_genomic	Klebsiella pneumoniae	Klebsiella pneumoniae	Klebsiella pneumoniae	kpneumoniae	1691	176	5818775	Japan	Fukuoka	SAMD00502253	PRJDB10842	44000	Japan:Fukuoka	shortread	2020	sputum	clinical	human	-	-	NA	AC082	AL120	Illumina	pathogen_isolate_browser_ncbi	No	AC082_AL120
GCA_030784695	Klebsiella pneumoniae	ST1691	1	blaIMP-1	GCA_030784695.1_PDT001706260.1_genomic_DAOWWT010000079.1	GCA_030784695.1_PDT001706260.1_genomic_DAOWWT010000079.1	GCA_030784695.1_PDT001706260.1_genomic_DAOWWT010000079.1,GCA_030784695.1_PDT001706260.1_genomic_DAOWWT010000212.1	9290	10027	-	734, 1339	BETA-LACTAM	CARBAPENEM	ALLELEX	246	246	100	100	246	WP_003159548.1	subclass B1 metallo-beta-lactamase IMP-1	GCA_030784695.1_PDT001706260.1_genomic	Klebsiella pneumoniae	Klebsiella pneumoniae	Klebsiella pneumoniae	kpneumoniae	1691	212	5733881	Japan	Fukuoka	SAMD00502245	PRJDB10842	43934	Japan:Fukuoka	shortread	2020	urine from catheter	clinical	human	-	-	NA	AC079, AC082	AL116, AL120	Illumina	pathogen_isolate_browser_ncbi	No	AC079, AC082_AL116, AL120
GCA_030786625	Klebsiella pneumoniae	ST20	1	blaIMP-1	GCA_030786625.1_PDT001706178.1_genomic_DAOWZU010000029.1	GCA_030786625.1_PDT001706178.1_genomic_DAOWZU010000029.1	GCA_030786625.1_PDT001706178.1_genomic_DAOWZU010000029.1,GCA_030786625.1_PDT001706178.1_genomic_DAOWZU010000052.1	6091	6828	-	170	BETA-LACTAM	CARBAPENEM	ALLELEX	246	246	100	100	246	WP_003159548.1	subclass B1 metallo-beta-lactamase IMP-1	GCA_030786625.1_PDT001706178.1_genomic	Klebsiella pneumoniae	Klebsiella pneumoniae	Klebsiella pneumoniae subsp. pneumoniae	klebsiella	20	52	5855007	Japan	Fukuoka	SAMD00502101	PRJDB10842	43889	Japan:Fukuoka	shortread	2020	stool	clinical	human	-	-	NA	AC260, AC293	AL375, AL418	Illumina	pathogen_isolate_browser_ncbi	No	AC260, AC293_AL375, AL418
GCA_030796005	Klebsiella pneumoniae	ST268	2	blaIMP-6	GCA_030796005.1_PDT001705769.1_genomic_DAOXOY010000047.1	GCA_030796005.1_PDT001705769.1_genomic_DAOXOY010000047.1	GCA_030796005.1_PDT001705769.1_genomic_DAOXOY010000047.1,GCA_030796005.1_PDT001705769.1_genomic_DAOXOY010000112.1	34855	35592	-	16	BETA-LACTAM	CARBAPENEM	ALLELEX	246	246	100	100	246	WP_032492096.1	subclass B1 metallo-beta-lactamase IMP-6	GCA_030796005.1_PDT001705769.1_genomic	Klebsiella pneumoniae	Klebsiella pneumoniae	Klebsiella pneumoniae subsp. pneumoniae	kpneumoniae	268	117	5569407	Japan	Nara	SAMD00500991	PRJDB10842	43837	Japan:Nara	shortread	2020	pus	clinical	human	-	-	NA	AA552, AC293	AI753, AL418	Illumina	pathogen_isolate_browser_ncbi	No	AA552, AC293_AI753, AL418
GCA_030796905	Klebsiella pneumoniae	ST399	1	blaIMP-19	GCA_030796905.1_PDT001705720.1_genomic_DAOXQT010000041.1	GCA_030796905.1_PDT001705720.1_genomic_DAOXQT010000041.1	GCA_030796905.1_PDT001705720.1_genomic_DAOXQT010000041.1,GCA_030796905.1_PDT001705720.1_genomic_DAOXQT010000116.1	24240	24977	-	388, 465	BETA-LACTAM	CARBAPENEM	ALLELEX	246	246	100	100	246	WP_032491874.1	subclass B1 metallo-beta-lactamase IMP-19	GCA_030796905.1_PDT001705720.1_genomic	Klebsiella pneumoniae	Klebsiella pneumoniae	Klebsiella pneumoniae	kpneumoniae	399	120	5539316	Japan	Kyoto	SAMD00500256	PRJDB10842	43893	Japan:Kyoto	shortread	2020	stool	clinical	human	rep_cluster_416, -	rep_cluster_416, -	NA	AC300, AC291	AL428, AL414	Illumina	pathogen_isolate_browser_ncbi	No	AC300, AC291_AL428, AL414
GCA_030808855	Klebsiella pneumoniae	ST105	1	blaIMP-6	GCA_030808855.1_PDT001705146.1_genomic_DAOYLW010000024.1	GCA_030808855.1_PDT001705146.1_genomic_DAOYLW010000024.1	GCA_030808855.1_PDT001705146.1_genomic_DAOYLW010000024.1,GCA_030808855.1_PDT001705146.1_genomic_DAOYLW010000058.1	34580	35317	-	79, 226	BETA-LACTAM	CARBAPENEM	ALLELEX	246	246	100	100	246	WP_032492096.1	subclass B1 metallo-beta-lactamase IMP-6	GCA_030808855.1_PDT001705146.1_genomic	Klebsiella pneumoniae	Klebsiella pneumoniae	Klebsiella pneumoniae subsp. pneumoniae	kpneumoniae	105	60	5509422	Japan	Hyogo	SAMD00500762	PRJDB10842	44067	Japan:Hyogo	shortread	2020	urine from catheter	clinical	human	-	-	NA	AA552, AC293	AI753, AL418	Illumina	pathogen_isolate_browser_ncbi	No	AA552, AC293_AI753, AL418
GCA_030813315	Klebsiella pneumoniae	ST307	1	blaIMP-6	GCA_030813315.1_PDT001705002.1_genomic_DAOYQT010000037.1	GCA_030813315.1_PDT001705002.1_genomic_DAOYQT010000037.1	GCA_030813315.1_PDT001705002.1_genomic_DAOYQT010000037.1,GCA_030813315.1_PDT001705002.1_genomic_DAOYQT010000082.1	6437	7174	-	16	BETA-LACTAM	CARBAPENEM	ALLELEX	246	246	100	100	246	WP_032492096.1	subclass B1 metallo-beta-lactamase IMP-6	GCA_030813315.1_PDT001705002.1_genomic	Klebsiella pneumoniae	Klebsiella pneumoniae	Klebsiella pneumoniae	kpneumoniae	307	87	5760636	Japan	Osaka	SAMD00500486	PRJDB10842	43965	Japan:Osaka	shortread	2020	wound	clinical	human	-	-	NA	AC260, AC293	AL375, AL418	Illumina	pathogen_isolate_browser_ncbi	No	AC260, AC293_AL375, AL418
GCA_030815365	Klebsiella pneumoniae	ST307	1	blaIMP-6	GCA_030815365.1_PDT001704955.1_genomic_DAOYSE010000086.1	GCA_030815365.1_PDT001704955.1_genomic_DAOYSE010000086.1	GCA_030815365.1_PDT001704955.1_genomic_DAOYSE010000086.1,GCA_030815365.1_PDT001704955.1_genomic_DAOYSE010000143.1	142	879	+	61	BETA-LACTAM	CARBAPENEM	ALLELEX	246	246	100	100	246	WP_032492096.1	subclass B1 metallo-beta-lactamase IMP-6	GCA_030815365.1_PDT001704955.1_genomic	Klebsiella pneumoniae	Klebsiella pneumoniae	Klebsiella pneumoniae subsp. pneumoniae	kpneumoniae	307	153	5588664	Japan	Osaka	SAMD00500390	PRJDB10842	43886	Japan:Osaka	shortread	2020	sputum	clinical	human	-	-	NA	AC291	AL413	Illumina	pathogen_isolate_browser_ncbi	No	AC291_AL413
GCA_030817785	Klebsiella pneumoniae	ST268	1	blaIMP-6	GCA_030817785.1_PDT001703232.1_genomic_DAOYTY010000038.1	GCA_030817785.1_PDT001703232.1_genomic_DAOYTY010000038.1	GCA_030817785.1_PDT001703232.1_genomic_DAOYTY010000038.1,GCA_030817785.1_PDT001703232.1_genomic_DAOYTY010000090.1	34798	35535	-	16	BETA-LACTAM	CARBAPENEM	ALLELEX	246	246	100	100	246	WP_032492096.1	subclass B1 metallo-beta-lactamase IMP-6	GCA_030817785.1_PDT001703232.1_genomic	Klebsiella pneumoniae	Klebsiella pneumoniae	Klebsiella pneumoniae subsp. pneumoniae	kpneumoniae	268	94	5679559	Japan	Kochi	SAMD00501876	PRJDB10842	43910	Japan:Kochi	shortread	2020	others	clinical	human	-	-	NA	AA552, AC293	AI753, AL418	Illumina	pathogen_isolate_browser_ncbi	No	AA552, AC293_AI753, AL418
GCA_030869785	Klebsiella pneumoniae	ST12	2	blaIMP-1	GCA_030869785.1_PDT001701934.1_genomic_DAOZDM010000042.1	GCA_030869785.1_PDT001701934.1_genomic_DAOZDM010000090.1	GCA_030869785.1_PDT001701934.1_genomic_DAOZDM010000042.1,GCA_030869785.1_PDT001701934.1_genomic_DAOZDM010000090.1	6623	7360	+	183	BETA-LACTAM	CARBAPENEM	ALLELEX	246	246	100	100	246	WP_003159548.1	subclass B1 metallo-beta-lactamase IMP-1	GCA_030869785.1_PDT001701934.1_genomic	Klebsiella pneumoniae	Klebsiella pneumoniae	Klebsiella pneumoniae	kpneumoniae	12	94	5498734	Japan	Fukuoka	SAMD00502258	PRJDB10842	44049	Japan:Fukuoka	shortread	2020	bile	clinical	human	IncN	IncN	NA	AD158, AD068	AM605, AM495	Illumina	pathogen_isolate_browser_ncbi	No	AD158, AD068_AM605, AM495
GCA_030870825	Klebsiella pneumoniae	ST11	1	blaIMP-1	GCA_030870825.1_PDT001701886.1_genomic_DAOZFG010000092.1	GCA_030870825.1_PDT001701886.1_genomic_DAOZFG010000092.1	GCA_030870825.1_PDT001701886.1_genomic_DAOZFG010000092.1,GCA_030870825.1_PDT001701886.1_genomic_DAOZFG010000140.1	1122	1859	-	470, 1327	BETA-LACTAM	CARBAPENEM	ALLELEX	246	246	100	100	246	WP_003159548.1	subclass B1 metallo-beta-lactamase IMP-1	GCA_030870825.1_PDT001701886.1_genomic	Klebsiella pneumoniae	Klebsiella pneumoniae	Klebsiella pneumoniae subsp. pneumoniae	kpneumoniae	11	142	5820538	Japan	Fukuoka	SAMD00502042	PRJDB10842	43902	Japan:Fukuoka	shortread	2020	NA	clinical	human	-	-	NA	AC082	AL120	Illumina	pathogen_isolate_browser_ncbi	No	AC082_AL120
GCA_030878325	Klebsiella pneumoniae	ST11	1	blaIMP-1	GCA_030878325.1_PDT001701437.1_genomic_DAOZVL010000094.1	GCA_030878325.1_PDT001701437.1_genomic_DAOZVL010000171.1	GCA_030878325.1_PDT001701437.1_genomic_DAOZVL010000094.1,GCA_030878325.1_PDT001701437.1_genomic_DAOZVL010000171.1	53	790	+	210	BETA-LACTAM	CARBAPENEM	ALLELEX	246	246	100	100	246	WP_003159548.1	subclass B1 metallo-beta-lactamase IMP-1	GCA_030878325.1_PDT001701437.1_genomic	Klebsiella pneumoniae	Klebsiella pneumoniae	Klebsiella pneumoniae subsp. pneumoniae	kpneumoniae	11	176	5816764	Japan	Tokyo	SAMD00498555	PRJDB10842	44019	Japan:Tokyo	shortread	2020	stool	clinical	human	-	-	NA	AC082	AL120	Illumina	pathogen_isolate_browser_ncbi	No	AC082_AL120
GCA_030883365	Klebsiella pneumoniae	ST23	1	blaIMP-1	GCA_030883365.1_PDT001701092.1_genomic_DAPAEY010000028.1	GCA_030883365.1_PDT001701092.1_genomic_DAPAEY010000028.1	GCA_030883365.1_PDT001701092.1_genomic_DAPAEY010000028.1,GCA_030883365.1_PDT001701092.1_genomic_DAPAEY010000067.1	41362	42099	-	55, 89	BETA-LACTAM	CARBAPENEM	ALLELEX	246	246	100	100	246	WP_003159548.1	subclass B1 metallo-beta-lactamase IMP-1	GCA_030883365.1_PDT001701092.1_genomic	Klebsiella pneumoniae	Klebsiella pneumoniae	Klebsiella pneumoniae subsp. pneumoniae	kpneumoniae	23	68	5743540	Japan	Yamagata	SAMD00497798	PRJDB10842	43924	Japan:Yamagata	shortread	2020	sputum	clinical	human	IncN, -	IncN	NA	AA552, AC293	AI753, AL417	Illumina	pathogen_isolate_browser_ncbi	No	AA552, AC293_AI753, AL417
GCA_030918485	Klebsiella pneumoniae	ST307	1	blaIMP-6	GCA_030918485.1_PDT001701648.1_genomic_DAOZOC010000030.1	GCA_030918485.1_PDT001701648.1_genomic_DAOZOC010000030.1	GCA_030918485.1_PDT001701648.1_genomic_DAOZOC010000030.1,GCA_030918485.1_PDT001701648.1_genomic_DAOZOC010000081.1	23046	23783	-	16	BETA-LACTAM	CARBAPENEM	ALLELEX	246	246	100	100	246	WP_032492096.1	subclass B1 metallo-beta-lactamase IMP-6	GCA_030918485.1_PDT001701648.1_genomic	Klebsiella pneumoniae	Klebsiella pneumoniae	Klebsiella pneumoniae subsp. pneumoniae	kpneumoniae	307	83	5716990	Japan	Osaka	SAMD00500491	PRJDB10842	43998	Japan:Osaka	shortread	2020	catheter insertion site	clinical	human	-	-	NA	AA552, AC293	AI748, AL418	Illumina	pathogen_isolate_browser_ncbi	No	AA552, AC293_AI748, AL418
GCA_031052775	Klebsiella pneumoniae	ST15	1	blaIMP-1	GCA_031052775.1_PDT001704206.1_genomic_DAPDPV010000067.1	GCA_031052775.1_PDT001704206.1_genomic_DAPDPV010000067.1	GCA_031052775.1_PDT001704206.1_genomic_DAPDPV010000067.1,GCA_031052775.1_PDT001704206.1_genomic_DAPDPV010000134.1	242	979	+	210, 670	BETA-LACTAM	CARBAPENEM	ALLELEX	246	246	100	100	246	WP_003159548.1	subclass B1 metallo-beta-lactamase IMP-1	GCA_031052775.1_PDT001704206.1_genomic	Klebsiella pneumoniae	Klebsiella pneumoniae	Klebsiella pneumoniae subsp. ozaenae	kpneumoniae	15	138	5905671	Japan	Tokyo	SAMD00498914	PRJDB10842	44003	Japan:Tokyo	shortread	2020	venous blood	clinical	human	-	-	NA	AC293, AC082	AL417, AL120	Illumina	pathogen_isolate_browser_ncbi	No	AC293, AC082_AL417, AL120
GCA_031053195	Klebsiella pneumoniae	ST4274	1	blaIMP-1	GCA_031053195.1_PDT001704024.1_genomic_DAPDQP010000021.1	GCA_031053195.1_PDT001704024.1_genomic_DAPDQP010000021.1	GCA_031053195.1_PDT001704024.1_genomic_DAPDQP010000021.1,GCA_031053195.1_PDT001704024.1_genomic_DAPDQP010000117.1	69462	70199	-	35	BETA-LACTAM	CARBAPENEM	ALLELEX	246	246	100	100	246	WP_003159548.1	subclass B1 metallo-beta-lactamase IMP-1	GCA_031053195.1_PDT001704024.1_genomic	Klebsiella pneumoniae	Klebsiella pneumoniae	Klebsiella pneumoniae subsp. pneumoniae	klebsiella	4274	121	5778135	Japan	Tokyo	SAMD00498558	PRJDB10842	44070	Japan:Tokyo	shortread	2020	stool	clinical	human	IncL/M	IncL/M	NA	AA002	AH526	Illumina	pathogen_isolate_browser_ncbi	No	AA002_AH526
GCA_031054095	Klebsiella pneumoniae	ST45	1	blaIMP-1	GCA_031054095.1_PDT001703869.1_genomic_DAPDSK010000108.1	GCA_031054095.1_PDT001703869.1_genomic_DAPDSK010000155.1	GCA_031054095.1_PDT001703869.1_genomic_DAPDSK010000108.1,GCA_031054095.1_PDT001703869.1_genomic_DAPDSK010000155.1	53	790	+	164, 611	BETA-LACTAM	CARBAPENEM	ALLELEX	246	246	100	100	246	WP_003159548.1	subclass B1 metallo-beta-lactamase IMP-1	GCA_031054095.1_PDT001703869.1_genomic	Klebsiella pneumoniae	Klebsiella pneumoniae	Klebsiella pneumoniae subsp. pneumoniae	kpneumoniae	45	156	5522941	Japan	Saitama	SAMD00498252	PRJDB10842	43873	Japan:Saitama	shortread	2020	urine	clinical	human	-	-	NA	AC293, AC082	AL418, AL120	Illumina	pathogen_isolate_browser_ncbi	No	AC293, AC082_AL418, AL120
GCA_031066885	Klebsiella pneumoniae	ST14	1	blaIMP-6	GCA_031066885.1_PDT001702919.1_genomic_DAPEBR010000071.1	GCA_031066885.1_PDT001702919.1_genomic_DAPEBR010000071.1	GCA_031066885.1_PDT001702919.1_genomic_DAPEBR010000071.1,GCA_031066885.1_PDT001702919.1_genomic_DAPEBR010000364.1	22822	23559	-	16	BETA-LACTAM	CARBAPENEM	ALLELEX	246	246	100	100	246	WP_032492096.1	subclass B1 metallo-beta-lactamase IMP-6	GCA_031066885.1_PDT001702919.1_genomic	Klebsiella pneumoniae	Klebsiella pneumoniae	Klebsiella pneumoniae subsp. pneumoniae	kpneumoniae	14	369	5529455	Japan	Hyogo	SAMD00500821	PRJDB10842	43874	Japan:Hyogo	shortread	2020	stool	clinical	human	-	-	NA	AA552, AC293	AI748, AL418	Illumina	pathogen_isolate_browser_ncbi	No	AA552, AC293_AI748, AL418
GCA_031066985	Klebsiella pneumoniae	ST7195	1	blaIMP-6	GCA_031066985.1_PDT001702912.1_genomic_DAPEBU010000062.1	GCA_031066985.1_PDT001702912.1_genomic_DAPEBU010000062.1	GCA_031066985.1_PDT001702912.1_genomic_DAPEBU010000062.1,GCA_031066985.1_PDT001702912.1_genomic_DAPEBU010000236.1	22969	23706	-	16	BETA-LACTAM	CARBAPENEM	ALLELEX	246	246	100	100	246	WP_032492096.1	subclass B1 metallo-beta-lactamase IMP-6	GCA_031066985.1_PDT001702912.1_genomic	Klebsiella pneumoniae	Klebsiella pneumoniae	Klebsiella pneumoniae subsp. pneumoniae	klebsiella	7195	240	5708044	Japan	Hyogo	SAMD00500801	PRJDB10842	43909	Japan:Hyogo	shortread	2020	sputum	clinical	human	-	-	NA	AA552, AC293	AI748, AL418	Illumina	pathogen_isolate_browser_ncbi	No	AA552, AC293_AI748, AL418
GCA_031067825	Klebsiella pneumoniae	ST12	1	blaIMP-6	GCA_031067825.1_PDT001702782.1_genomic_DAPEDL010000045.1	GCA_031067825.1_PDT001702782.1_genomic_DAPEDL010000045.1	GCA_031067825.1_PDT001702782.1_genomic_DAPEDL010000045.1,GCA_031067825.1_PDT001702782.1_genomic_DAPEDL010000285.1	36042	36779	-	16, 349	BETA-LACTAM	CARBAPENEM	ALLELEX	246	246	100	100	246	WP_032492096.1	subclass B1 metallo-beta-lactamase IMP-6	GCA_031067825.1_PDT001702782.1_genomic	Klebsiella pneumoniae	Klebsiella pneumoniae	Klebsiella pneumoniae	kpneumoniae	12	288	5598617	Japan	Osaka	SAMD00500322	PRJDB10842	43901	Japan:Osaka	shortread	2020	arterial blood	clinical	human	-	-	NA	AA552, AC293	AI753, AL417	Illumina	pathogen_isolate_browser_ncbi	No	AA552, AC293_AI753, AL417
GCA_031067925	Klebsiella pneumoniae	ST399	1	blaIMP-19	GCA_031067925.1_PDT001702770.1_genomic_DAPEDO010000041.1	GCA_031067925.1_PDT001702770.1_genomic_DAPEDO010000041.1	GCA_031067925.1_PDT001702770.1_genomic_DAPEDO010000041.1,GCA_031067925.1_PDT001702770.1_genomic_DAPEDO010000118.1	24240	24977	-	388, 465	BETA-LACTAM	CARBAPENEM	ALLELEX	246	246	100	100	246	WP_032491874.1	subclass B1 metallo-beta-lactamase IMP-19	GCA_031067925.1_PDT001702770.1_genomic	Klebsiella pneumoniae	Klebsiella pneumoniae	Klebsiella pneumoniae subsp. ozaenae	kpneumoniae	399	123	5562920	Japan	Kyoto	SAMD00500283	PRJDB10842	44047	Japan:Kyoto	shortread	2020	stool	clinical	human	rep_cluster_416, -	rep_cluster_416, -	NA	AC300, AC291	AL428, AL414	Illumina	pathogen_isolate_browser_ncbi	No	AC300, AC291_AL428, AL414
GCA_031069245	Klebsiella pneumoniae	ST15	1	blaIMP-1	GCA_031069245.1_PDT001702390.1_genomic_DAPEGF010000064.1	GCA_031069245.1_PDT001702390.1_genomic_DAPEGF010000064.1	GCA_031069245.1_PDT001702390.1_genomic_DAPEGF010000064.1,GCA_031069245.1_PDT001702390.1_genomic_DAPEGF010000132.1	242	979	+	210, 670	BETA-LACTAM	CARBAPENEM	ALLELEX	246	246	100	100	246	WP_003159548.1	subclass B1 metallo-beta-lactamase IMP-1	GCA_031069245.1_PDT001702390.1_genomic	Klebsiella pneumoniae	Klebsiella pneumoniae	Klebsiella pneumoniae subsp. ozaenae	kpneumoniae	15	136	5890545	Japan	Tokyo	SAMD00498911	PRJDB10842	43998	Japan:Tokyo	shortread	2020	sputum	clinical	human	-	-	NA	AC293, AC082	AL417, AL120	Illumina	pathogen_isolate_browser_ncbi	No	AC293, AC082_AL417, AL120
GCA_031069265	Klebsiella pneumoniae	ST15	1	blaIMP-1	GCA_031069265.1_PDT001702392.1_genomic_DAPEGD010000065.1	GCA_031069265.1_PDT001702392.1_genomic_DAPEGD010000065.1	GCA_031069265.1_PDT001702392.1_genomic_DAPEGD010000065.1,GCA_031069265.1_PDT001702392.1_genomic_DAPEGD010000131.1	242	979	+	210, 670	BETA-LACTAM	CARBAPENEM	ALLELEX	246	246	100	100	246	WP_003159548.1	subclass B1 metallo-beta-lactamase IMP-1	GCA_031069265.1_PDT001702392.1_genomic	Klebsiella pneumoniae	Klebsiella pneumoniae	Klebsiella pneumoniae subsp. ozaenae	kpneumoniae	15	136	5746582	Japan	Tokyo	SAMD00498917	PRJDB10842	44006	Japan:Tokyo	shortread	2020	sputum	clinical	human	-	-	NA	AC293, AC082	AL417, AL120	Illumina	pathogen_isolate_browser_ncbi	No	AC293, AC082_AL417, AL120
GCA_031069285	Klebsiella pneumoniae	ST15	1	blaIMP-1	GCA_031069285.1_PDT001702391.1_genomic_DAPEGE010000064.1	GCA_031069285.1_PDT001702391.1_genomic_DAPEGE010000064.1	GCA_031069285.1_PDT001702391.1_genomic_DAPEGE010000064.1,GCA_031069285.1_PDT001702391.1_genomic_DAPEGE010000123.1	242	979	+	210, 670	BETA-LACTAM	CARBAPENEM	ALLELEX	246	246	100	100	246	WP_003159548.1	subclass B1 metallo-beta-lactamase IMP-1	GCA_031069285.1_PDT001702391.1_genomic	Klebsiella pneumoniae	Klebsiella pneumoniae	Klebsiella pneumoniae subsp. ozaenae	kpneumoniae	15	129	5749771	Japan	Tokyo	SAMD00498915	PRJDB10842	44001	Japan:Tokyo	shortread	2020	others	clinical	human	-	-	NA	AC293, AC082	AL417, AL120	Illumina	pathogen_isolate_browser_ncbi	No	AC293, AC082_AL417, AL120
GCA_031069305	Klebsiella pneumoniae	ST15	1	blaIMP-1	GCA_031069305.1_PDT001702388.1_genomic_DAPEGG010000068.1	GCA_031069305.1_PDT001702388.1_genomic_DAPEGG010000068.1	GCA_031069305.1_PDT001702388.1_genomic_DAPEGG010000068.1,GCA_031069305.1_PDT001702388.1_genomic_DAPEGG010000133.1	242	979	+	210, 670	BETA-LACTAM	CARBAPENEM	ALLELEX	246	246	100	100	246	WP_003159548.1	subclass B1 metallo-beta-lactamase IMP-1	GCA_031069305.1_PDT001702388.1_genomic	Klebsiella pneumoniae	Klebsiella pneumoniae	Klebsiella pneumoniae subsp. ozaenae	kpneumoniae	15	138	5798337	Japan	Tokyo	SAMD00498908	PRJDB10842	44013	Japan:Tokyo	shortread	2020	others	clinical	human	-	-	NA	AC293, AC082	AL417, AL120	Illumina	pathogen_isolate_browser_ncbi	No	AC293, AC082_AL417, AL120
GCA_031069325	Klebsiella pneumoniae	ST876	1	blaIMP-1	GCA_031069325.1_PDT001702387.1_genomic_DAPEGH010000083.1	GCA_031069325.1_PDT001702387.1_genomic_DAPEGH010000137.1	GCA_031069325.1_PDT001702387.1_genomic_DAPEGH010000083.1,GCA_031069325.1_PDT001702387.1_genomic_DAPEGH010000137.1	53	790	+	112, 210	BETA-LACTAM	CARBAPENEM	ALLELEX	246	246	100	100	246	WP_003159548.1	subclass B1 metallo-beta-lactamase IMP-1	GCA_031069325.1_PDT001702387.1_genomic	Klebsiella pneumoniae	Klebsiella pneumoniae	Klebsiella pneumoniae	klebsiella	876	140	5977014	Japan	Tokyo	SAMD00498903	PRJDB10842	43955	Japan:Tokyo	shortread	2020	venous blood	clinical	human	-	-	NA	AC293, AC082	AL417, AL120	Illumina	pathogen_isolate_browser_ncbi	No	AC293, AC082_AL417, AL120
GCA_031071445	Klebsiella pneumoniae	ST461	1	blaIMP-1	GCA_031071445.1_PDT001701441.1_genomic_DAPEKK010000027.1	GCA_031071445.1_PDT001701441.1_genomic_DAPEKK010000027.1	GCA_031071445.1_PDT001701441.1_genomic_DAPEKK010000027.1,GCA_031071445.1_PDT001701441.1_genomic_DAPEKK010000108.1	69462	70199	-	35	BETA-LACTAM	CARBAPENEM	ALLELEX	246	246	100	100	246	WP_003159548.1	subclass B1 metallo-beta-lactamase IMP-1	GCA_031071445.1_PDT001701441.1_genomic	Klebsiella pneumoniae	Klebsiella pneumoniae	Klebsiella pneumoniae subsp. ozaenae	kpneumoniae	461	112	5732794	Japan	Tokyo	SAMD00498562	PRJDB10842	44102	Japan:Tokyo	shortread	2020	stool	clinical	human	IncL/M	IncL/M	NA	AA002	AH526	Illumina	pathogen_isolate_browser_ncbi	No	AA002_AH526
GCA_031064005	Klebsiella variicola	ST415	1	blaIMP-1	GCA_031064005.1_PDT001703657.1_genomic_DAPDWB010000044.1	GCA_031064005.1_PDT001703657.1_genomic_DAPDWB010000044.1	GCA_031064005.1_PDT001703657.1_genomic_DAPDWB010000044.1,GCA_031064005.1_PDT001703657.1_genomic_DAPDWB010000169.1	33002	33739	-	55, 89	BETA-LACTAM	CARBAPENEM	ALLELEX	246	246	100	100	246	WP_003159548.1	subclass B1 metallo-beta-lactamase IMP-1	GCA_031064005.1_PDT001703657.1_genomic	Klebsiella variicola	Klebsiella variicola subsp. variicola	Klebsiella variicola	kpneumoniae	415	172	5703416	Japan	Yamagata	SAMD00497839	PRJDB10842	43980	Japan:Yamagata	shortread	2020	stool	clinical	human	-	-	NA	AA552, AC293	AI753, AL417	Illumina	pathogen_isolate_browser_ncbi	No	AA552, AC293_AI753, AL417
DRR386002	Pseudomonas aeruginosa	ST235	1	blaIMP-10	DRR386002_42	DRR386002_42	DRR386002_42	3684	4421	-	660	BETA-LACTAM	CARBAPENEM	ALLELEX	246	246	100	100	246	WP_032490175.1	subclass B1 metallo-beta-lactamase IMP-10	DRR386002	Pseudomonas aeruginosa	unknown	Pseudomonas aeruginosa	paeruginosa	235	91	6845018	Japan	Hokkaido	SAMD00497498	PRJDB10842	44055	Japan:Hokkaido	shortread	2020	human	clinical	clinical	-	-	NA	AC302	AL431	Illumina	pathogen_isolate_browser_ncbi	No	AC302_AL431
GCA_030918965	Shigella sonnei	ST3570	1	blaIMP-6	GCA_030918965.1_PDT001701619.1_genomic_DAOZPA010000042.1	GCA_030918965.1_PDT001701619.1_genomic_DAOZPA010000042.1	GCA_030918965.1_PDT001701619.1_genomic_DAOZPA010000042.1,GCA_030918965.1_PDT001701619.1_genomic_DAOZPA010000171.1	36042	36779	-	16	BETA-LACTAM	CARBAPENEM	ALLELEX	246	246	100	100	246	WP_032492096.1	subclass B1 metallo-beta-lactamase IMP-6	GCA_030918965.1_PDT001701619.1_genomic	Shigella sonnei	Escherichia coli / Shigella	Escherichia coli	ecoli	3570	174	5251162	Japan	Osaka	SAMD00500317	PRJDB10842	43836	Japan:Osaka	shortread	2020	stool	clinical	human	-	-	NA	AA552, AC293	AI753, AL418	Illumina	pathogen_isolate_browser_ncbi	No	AA552, AC293_AI753, AL418
GCA_019973695	Enterobacter asburiae	ST484	1	blaIMP-60	GCA_019973695.1_ASM1997369v1_genomic_AP024281.1	GCA_019973695.1_ASM1997369v1_genomic_AP024281.1	GCA_019973695.1_ASM1997369v1_genomic_AP024281.1	2704992	2705729	-	30	BETA-LACTAM	CARBAPENEM	ALLELEX	246	246	100	100	246	WP_065102288.1	subclass B1 metallo-beta-lactamase IMP-60	GCA_019973695.1_ASM1997369v1_genomic	Enterobacter asburiae	Enterobacter asburiae	Enterobacter asburiae	ecloacae	484	2	5060521	Japan	Tokyo	SAMD00268104	PRJDB10973	2019	Japan:Tokyo	longread/hybrid	2019	NA	clinical	human	IncP	IncP	NA	AA543	AI729	unknown_longread	pathogen_isolate_browser_ncbi	Yes	AA543_AI729
GCA_000828775	Serratia marcescens	CG21	1	blaIMP-1	GCA_000828775.1_ASM82877v1_genomic_AP013064.1	GCA_000828775.1_ASM82877v1_genomic_AP013064.1	GCA_000828775.1_ASM82877v1_genomic_AP013064.1	27852	28589	-	404	BETA-LACTAM	CARBAPENEM	ALLELEX	246	246	100	100	246	WP_003159548.1	subclass B1 metallo-beta-lactamase IMP-1	GCA_000828775.1_ASM82877v1_genomic	Serratia marcescens	Serratia marcescens	Serratia marcescens SM39	-	NA	3	5326023	Japan	NA	SAMD00061009	PRJDB1121	NA	NA	longread/hybrid	2014	human	clinical	clinical	IncP	IncP	NA	AF747	AP741	unknown_longread	pathogen_isolate_browser_ncbi	Yes	AF747_AP741
GCA_021849535	Klebsiella pneumoniae	ST268	1	blaIMP-1	GCA_021849535.1_PDT001214167.1_genomic_DAFUFN010000024.1	GCA_021849535.1_PDT001214167.1_genomic_DAFUFN010000024.1	GCA_021849535.1_PDT001214167.1_genomic_DAFUFN010000024.1,GCA_021849535.1_PDT001214167.1_genomic_DAFUFN010000060.1	43522	44259	-	470, 734	BETA-LACTAM	CARBAPENEM	ALLELEX	246	246	100	100	246	WP_003159548.1	subclass B1 metallo-beta-lactamase IMP-1	GCA_021849535.1_PDT001214167.1_genomic	Klebsiella pneumoniae	Klebsiella pneumoniae	Klebsiella pneumoniae	kpneumoniae	268	64	5534464	Japan	Fukuoka	SAMD00287430	PRJDB11378	2019	Japan:Fukuoka	shortread	2019	NA	clinical	human	IncN, -	IncN	NA	AD158, AC082	AM605, AL120	Illumina	pathogen_isolate_browser_ncbi	No	AD158, AC082_AM605, AL120
GCA_021849565	Klebsiella pneumoniae	ST268	1	blaIMP-1	GCA_021849565.1_PDT001214164.1_genomic_DAFUFQ010000025.1	GCA_021849565.1_PDT001214164.1_genomic_DAFUFQ010000025.1	GCA_021849565.1_PDT001214164.1_genomic_DAFUFQ010000025.1,GCA_021849565.1_PDT001214164.1_genomic_DAFUFQ010000065.1	32393	33130	-	464, 470	BETA-LACTAM	CARBAPENEM	ALLELEX	246	246	100	100	246	WP_003159548.1	subclass B1 metallo-beta-lactamase IMP-1	GCA_021849565.1_PDT001214164.1_genomic	Klebsiella pneumoniae	Klebsiella pneumoniae	Klebsiella pneumoniae	kpneumoniae	268	70	5579631	Japan	Fukuoka	SAMD00287427	PRJDB11378	2019	Japan:Fukuoka	shortread	2019	NA	clinical	human	IncN, -	IncN	NA	AD158, AC082	AM605, AL120	Illumina	pathogen_isolate_browser_ncbi	No	AD158, AC082_AM605, AL120
GCA_019971135	Aeromonas caviae	ST820	1	blaIMP-1	GCA_019971135.1_ASM1997113v1_genomic_BPNF01000210.1	GCA_019971135.1_ASM1997113v1_genomic_BPNF01000210.1	GCA_019971135.1_ASM1997113v1_genomic_BPNF01000210.1	344	1081	-	498	BETA-LACTAM	CARBAPENEM	ALLELEX	246	246	100	100	246	WP_003159548.1	subclass B1 metallo-beta-lactamase IMP-1	GCA_019971135.1_ASM1997113v1_genomic	Aeromonas caviae	unknown	Aeromonas caviae	aeromonas	820	371	4880824	Japan	NA	SAMD00294557	PRJDB11802	2018	NA	shortread	2018	aquatic animals/plants/environ	environmental/other	environmental/other	-	-	NA	AC082	AL120	Illumina	blast_ncbi	No	AC082_AL120
GCA_019971155	Aeromonas caviae	ST822	1	blaIMP-1	GCA_019971155.1_ASM1997115v1_genomic_BPNG01000009.1	GCA_019971155.1_ASM1997115v1_genomic_BPNG01000009.1	GCA_019971155.1_ASM1997115v1_genomic_BPNG01000009.1	67296	68033	-	1059	BETA-LACTAM	CARBAPENEM	ALLELEX	246	246	100	100	246	WP_003159548.1	subclass B1 metallo-beta-lactamase IMP-1	GCA_019971155.1_ASM1997115v1_genomic	Aeromonas caviae	unknown	Aeromonas caviae	aeromonas	822	526	4892219	Japan	NA	SAMD00294558	PRJDB11802	2018	NA	shortread	2018	aquatic animals/plants/environ	environmental/other	environmental/other	-	-	NA	AB158	AJ774	Illumina	blast_ncbi	No	AB158_AJ774
GCA_019971175	Aeromonas caviae	ST822	1	blaIMP-1	GCA_019971175.1_ASM1997117v1_genomic_BPNH01000041.1	GCA_019971175.1_ASM1997117v1_genomic_BPNH01000041.1	GCA_019971175.1_ASM1997117v1_genomic_BPNH01000041.1	126	863	+	1059	BETA-LACTAM	CARBAPENEM	ALLELEX	246	246	100	100	246	WP_003159548.1	subclass B1 metallo-beta-lactamase IMP-1	GCA_019971175.1_ASM1997117v1_genomic	Aeromonas caviae	unknown	Aeromonas caviae	aeromonas	822	536	4923987	Japan	NA	SAMD00294559	PRJDB11802	2018	NA	shortread	2018	aquatic animals/plants/environ	environmental/other	environmental/other	-	-	NA	AC260	AL375	Illumina	blast_ncbi	No	AC260_AL375
GCA_019971195	Aeromonas caviae	ST822	1	blaIMP-1	GCA_019971195.1_ASM1997119v1_genomic_BPNI01000012.1	GCA_019971195.1_ASM1997119v1_genomic_BPNI01000012.1	GCA_019971195.1_ASM1997119v1_genomic_BPNI01000012.1	159	896	+	1059	BETA-LACTAM	CARBAPENEM	ALLELEX	246	246	100	100	246	WP_003159548.1	subclass B1 metallo-beta-lactamase IMP-1	GCA_019971195.1_ASM1997119v1_genomic	Aeromonas caviae	unknown	Aeromonas caviae	aeromonas	822	562	4973607	Japan	NA	SAMD00294560	PRJDB11802	2018	NA	shortread	2018	aquatic animals/plants/environ	environmental/other	environmental/other	-	-	NA	AB158	AJ774	Illumina	blast_ncbi	No	AB158_AJ774
GCA_019971215	Aeromonas caviae	ST825	1	blaIMP-1	GCA_019971215.1_ASM1997121v1_genomic_BPNJ01000202.1	GCA_019971215.1_ASM1997121v1_genomic_BPNJ01000202.1	GCA_019971215.1_ASM1997121v1_genomic_BPNJ01000202.1	344	1081	-	498	BETA-LACTAM	CARBAPENEM	ALLELEX	246	246	100	100	246	WP_003159548.1	subclass B1 metallo-beta-lactamase IMP-1	GCA_019971215.1_ASM1997121v1_genomic	Aeromonas caviae	unknown	Aeromonas caviae	aeromonas	825	390	4894669	Japan	NA	SAMD00294562	PRJDB11802	2018	NA	shortread	2018	aquatic animals/plants/environ	environmental/other	environmental/other	-	-	NA	AC082	AL120	Illumina	blast_ncbi	No	AC082_AL120
GCA_019971305	Aeromonas caviae	ST826	1	blaIMP-1	GCA_019971305.1_ASM1997130v1_genomic_BPNK01000012.1	GCA_019971305.1_ASM1997130v1_genomic_BPNK01000012.1	GCA_019971305.1_ASM1997130v1_genomic_BPNK01000012.1	126	863	+	1059	BETA-LACTAM	CARBAPENEM	ALLELEX	246	246	100	100	246	WP_003159548.1	subclass B1 metallo-beta-lactamase IMP-1	GCA_019971305.1_ASM1997130v1_genomic	Aeromonas caviae	unknown	Aeromonas caviae	aeromonas	826	527	4806492	Japan	NA	SAMD00294563	PRJDB11802	2018	NA	shortread	2018	aquatic animals/plants/environ	environmental/other	environmental/other	-	-	NA	AA552	AI753	Illumina	blast_ncbi	No	AA552_AI753
GCA_019971385	Aeromonas caviae	ST827	1	blaIMP-1	GCA_019971385.1_ASM1997138v1_genomic_BPNL01000118.1	GCA_019971385.1_ASM1997138v1_genomic_BPNL01000118.1	GCA_019971385.1_ASM1997138v1_genomic_BPNL01000118.1	126	863	+	1391	BETA-LACTAM	CARBAPENEM	ALLELEX	246	246	100	100	246	WP_003159548.1	subclass B1 metallo-beta-lactamase IMP-1	GCA_019971385.1_ASM1997138v1_genomic	Aeromonas caviae	unknown	Aeromonas caviae	aeromonas	827	294	4812948	Japan	NA	SAMD00294564	PRJDB11802	2018	NA	shortread	2018	aquatic animals/plants/environ	environmental/other	environmental/other	-	-	NA	AC293	AL417	Illumina	blast_ncbi	No	AC293_AL417
GCA_019971485	Aeromonas caviae	ST826	1	blaIMP-1	GCA_019971485.1_ASM1997148v1_genomic_BPNM01000012.1	GCA_019971485.1_ASM1997148v1_genomic_BPNM01000012.1	GCA_019971485.1_ASM1997148v1_genomic_BPNM01000012.1	63852	64589	-	1059	BETA-LACTAM	CARBAPENEM	ALLELEX	246	246	100	100	246	WP_003159548.1	subclass B1 metallo-beta-lactamase IMP-1	GCA_019971485.1_ASM1997148v1_genomic	Aeromonas caviae	unknown	Aeromonas caviae	aeromonas	826	437	4795463	Japan	NA	SAMD00294565	PRJDB11802	2018	NA	shortread	2018	aquatic animals/plants/environ	environmental/other	environmental/other	-	-	NA	AA552	AI753	Illumina	blast_ncbi	No	AA552_AI753
GCA_019971515	Aeromonas caviae	ST820	1	blaIMP-1	GCA_019971515.1_ASM1997151v1_genomic_BPNN01000192.1	GCA_019971515.1_ASM1997151v1_genomic_BPNN01000192.1	GCA_019971515.1_ASM1997151v1_genomic_BPNN01000192.1	344	1081	-	498	BETA-LACTAM	CARBAPENEM	ALLELEX	246	246	100	100	246	WP_003159548.1	subclass B1 metallo-beta-lactamase IMP-1	GCA_019971515.1_ASM1997151v1_genomic	Aeromonas caviae	unknown	Aeromonas caviae	aeromonas	820	320	4971002	Japan	NA	SAMD00294566	PRJDB11802	2018	NA	shortread	2018	aquatic animals/plants/environ	environmental/other	environmental/other	-	-	NA	AC082	AL120	Illumina	blast_ncbi	No	AC082_AL120
GCA_019971575	Aeromonas caviae	ST826	1	blaIMP-1	GCA_019971575.1_ASM1997157v1_genomic_BPNO01000004.1	GCA_019971575.1_ASM1997157v1_genomic_BPNO01000004.1	GCA_019971575.1_ASM1997157v1_genomic_BPNO01000004.1	63852	64589	-	109	BETA-LACTAM	CARBAPENEM	ALLELEX	246	246	100	100	246	WP_003159548.1	subclass B1 metallo-beta-lactamase IMP-1	GCA_019971575.1_ASM1997157v1_genomic	Aeromonas caviae	unknown	Aeromonas caviae	aeromonas	826	394	4755916	Japan	NA	SAMD00294567	PRJDB11802	2018	NA	shortread	2018	aquatic animals/plants/environ	environmental/other	environmental/other	-	-	NA	AB158	AJ774	Illumina	blast_ncbi	No	AB158_AJ774
GCA_019971595	Aeromonas caviae	ST820	1	blaIMP-1	GCA_019971595.1_ASM1997159v1_genomic_BPNP01000195.1	GCA_019971595.1_ASM1997159v1_genomic_BPNP01000195.1	GCA_019971595.1_ASM1997159v1_genomic_BPNP01000195.1	344	1081	-	498	BETA-LACTAM	CARBAPENEM	ALLELEX	246	246	100	100	246	WP_003159548.1	subclass B1 metallo-beta-lactamase IMP-1	GCA_019971595.1_ASM1997159v1_genomic	Aeromonas caviae	unknown	Aeromonas caviae	aeromonas	820	451	4826866	Japan	NA	SAMD00294568	PRJDB11802	2018	NA	shortread	2018	aquatic animals/plants/environ	environmental/other	environmental/other	-	-	NA	AC082	AL120	Illumina	blast_ncbi	No	AC082_AL120
GCA_019972455	Aeromonas caviae	ST819	1	blaIMP-1	GCA_019972455.1_ASM1997245v1_genomic_BPNE01000183.1	GCA_019972455.1_ASM1997245v1_genomic_BPNE01000183.1	GCA_019972455.1_ASM1997245v1_genomic_BPNE01000183.1	123	860	+	74	BETA-LACTAM	CARBAPENEM	ALLELEX	246	246	100	100	246	WP_003159548.1	subclass B1 metallo-beta-lactamase IMP-1	GCA_019972455.1_ASM1997245v1_genomic	Aeromonas caviae	unknown	Aeromonas caviae	aeromonas	819	313	4761063	Japan	NA	SAMD00294555	PRJDB11802	2018	NA	shortread	2018	aquatic animals/plants/environ	environmental/other	environmental/other	-	-	NA	AC082	AL120	Illumina	blast_ncbi	No	AC082_AL120
GCA_019972475	Aeromonas caviae	ST820	1	blaIMP-1	GCA_019972475.1_ASM1997247v1_genomic_BPND01000213.1	GCA_019972475.1_ASM1997247v1_genomic_BPND01000213.1	GCA_019972475.1_ASM1997247v1_genomic_BPND01000213.1	344	1081	-	498	BETA-LACTAM	CARBAPENEM	ALLELEX	246	246	100	100	246	WP_003159548.1	subclass B1 metallo-beta-lactamase IMP-1	GCA_019972475.1_ASM1997247v1_genomic	Aeromonas caviae	unknown	Aeromonas caviae	aeromonas	820	426	4891174	Japan	NA	SAMD00294554	PRJDB11802	2018	NA	shortread	2018	aquatic animals/plants/environ	environmental/other	environmental/other	-	-	NA	AC082	AL120	Illumina	blast_ncbi	No	AC082_AL120
GCA_019972495	Aeromonas caviae	ST819	1	blaIMP-1	GCA_019972495.1_ASM1997249v1_genomic_BPNC01000163.1	GCA_019972495.1_ASM1997249v1_genomic_BPNC01000163.1	GCA_019972495.1_ASM1997249v1_genomic_BPNC01000163.1	235	972	-	74	BETA-LACTAM	CARBAPENEM	ALLELEX	246	246	100	100	246	WP_003159548.1	subclass B1 metallo-beta-lactamase IMP-1	GCA_019972495.1_ASM1997249v1_genomic	Aeromonas caviae	unknown	Aeromonas caviae	aeromonas	819	318	4575454	Japan	NA	SAMD00294553	PRJDB11802	2018	NA	shortread	2018	aquatic animals/plants/environ	environmental/other	environmental/other	-	-	NA	AC082	AL120	Illumina	blast_ncbi	No	AC082_AL120
GCA_019972515	Aeromonas caviae	ST818	1	blaIMP-1	GCA_019972515.1_ASM1997251v1_genomic_BPNB01000091.1	GCA_019972515.1_ASM1997251v1_genomic_BPNB01000091.1	GCA_019972515.1_ASM1997251v1_genomic_BPNB01000091.1	11129	11866	-	1059	BETA-LACTAM	CARBAPENEM	ALLELEX	246	246	100	100	246	WP_003159548.1	subclass B1 metallo-beta-lactamase IMP-1	GCA_019972515.1_ASM1997251v1_genomic	Aeromonas caviae	unknown	Aeromonas caviae	aeromonas	818	214	4547269	Japan	NA	SAMD00294552	PRJDB11802	2018	NA	shortread	2018	aquatic animals/plants/environ	environmental/other	environmental/other	-	-	NA	AC260	AL375	Illumina	blast_ncbi	No	AC260_AL375
GCA_019972535	Aeromonas caviae	ST817	1	blaIMP-1	GCA_019972535.1_ASM1997253v1_genomic_BPNA01000164.1	GCA_019972535.1_ASM1997253v1_genomic_BPNA01000164.1	GCA_019972535.1_ASM1997253v1_genomic_BPNA01000164.1	234	971	-	1329	BETA-LACTAM	CARBAPENEM	ALLELEX	246	246	100	100	246	WP_003159548.1	subclass B1 metallo-beta-lactamase IMP-1	GCA_019972535.1_ASM1997253v1_genomic	Aeromonas caviae	unknown	Aeromonas caviae	aeromonas	817	472	4568604	Japan	NA	SAMD00294551	PRJDB11802	2018	NA	shortread	2018	aquatic animals/plants/environ	environmental/other	environmental/other	-	-	NA	AF135	AP051	Illumina	blast_ncbi	No	AF135_AP051
GCA_019972775	Aeromonas caviae	ST824	1	blaIMP-1	GCA_019972775.2_ASM1997277v2_genomic_AP024949.1	GCA_019972775.2_ASM1997277v2_genomic_AP024949.1	GCA_019972775.2_ASM1997277v2_genomic_AP024949.1,GCA_019972775.2_ASM1997277v2_genomic_AP024949.1	38663	39400	+	786	BETA-LACTAM	CARBAPENEM	ALLELEX	246	246	100	100	246	WP_003159548.1	subclass B1 metallo-beta-lactamase IMP-1	GCA_019972775.2_ASM1997277v2_genomic	Aeromonas caviae	unknown	Aeromonas caviae	aeromonas	824	7	4852288	Japan	NA	SAMD00294561	PRJDB11802	2018	NA	longread/hybrid	2018	aquatic animals/plants/environ	environmental/other	environmental/other	IncP	IncP	NA	AA919	AJ379	unknown_longread	blast_ncbi	Yes	AA919_AJ379
GCA_019973835	Aeromonas caviae	ST821	1	blaIMP-1	GCA_019973835.2_ASM1997383v2_genomic_AP024942.1	GCA_019973835.2_ASM1997383v2_genomic_AP024942.1	GCA_019973835.2_ASM1997383v2_genomic_AP024942.1	37506	38243	+	1011	BETA-LACTAM	CARBAPENEM	ALLELEX	246	246	100	100	246	WP_003159548.1	subclass B1 metallo-beta-lactamase IMP-1	GCA_019973835.2_ASM1997383v2_genomic	Aeromonas caviae	unknown	Aeromonas caviae	aeromonas	821	8	5009948	Japan	NA	SAMD00294556	PRJDB11802	2018	NA	longread/hybrid	2018	aquatic animals/plants/environ	environmental/other	environmental/other	IncP	IncP	NA	AA919	AJ379	unknown_longread	blast_ncbi	Yes	AA919_AJ379
GCA_019971615	Aeromonas caviae	ST822	1	blaIMP-1	GCA_019971615.1_ASM1997161v1_genomic_BPNQ01000003.1	GCA_019971615.1_ASM1997161v1_genomic_BPNQ01000003.1	GCA_019971615.1_ASM1997161v1_genomic_BPNQ01000003.1	39492	40229	+	109	BETA-LACTAM	CARBAPENEM	ALLELEX	246	246	100	100	246	WP_003159548.1	subclass B1 metallo-beta-lactamase IMP-1	GCA_019971615.1_ASM1997161v1_genomic	Aeromonas caviae	unknown	Aeromonas caviae	aeromonas	822	622	5133678	Japan	NA	SAMD00294569	PRJDB11802	2019	NA	shortread	2019	aquatic animals/plants/environ	environmental/other	environmental/other	-	-	NA	AA552	AI753	Illumina	blast_ncbi	No	AA552_AI753
GCA_019971635	Aeromonas caviae	ST828	1	blaIMP-1	GCA_019971635.1_ASM1997163v1_genomic_BPNR01000140.1	GCA_019971635.1_ASM1997163v1_genomic_BPNR01000140.1	GCA_019971635.1_ASM1997163v1_genomic_BPNR01000140.1	126	863	+	113	BETA-LACTAM	CARBAPENEM	ALLELEX	246	246	100	100	246	WP_003159548.1	subclass B1 metallo-beta-lactamase IMP-1	GCA_019971635.1_ASM1997163v1_genomic	Aeromonas caviae	unknown	Aeromonas caviae	aeromonas	828	282	4834149	Japan	NA	SAMD00294570	PRJDB11802	2019	NA	shortread	2019	aquatic animals/plants/environ	environmental/other	environmental/other	-	-	NA	AF135	AP051	Illumina	blast_ncbi	No	AF135_AP051
GCA_019971655	Aeromonas caviae	ST829	1	blaIMP-1	GCA_019971655.1_ASM1997165v1_genomic_BPNS01000182.1	GCA_019971655.1_ASM1997165v1_genomic_BPNS01000182.1	GCA_019971655.1_ASM1997165v1_genomic_BPNS01000182.1	125	862	+	74	BETA-LACTAM	CARBAPENEM	ALLELEX	246	246	100	100	246	WP_003159548.1	subclass B1 metallo-beta-lactamase IMP-1	GCA_019971655.1_ASM1997165v1_genomic	Aeromonas caviae	unknown	Aeromonas caviae	aeromonas	829	323	4538296	Japan	NA	SAMD00294571	PRJDB11802	2019	NA	shortread	2019	aquatic animals/plants/environ	environmental/other	environmental/other	-	-	NA	AC082	AL120	Illumina	blast_ncbi	No	AC082_AL120
GCA_019971675	Aeromonas caviae	ST829	1	blaIMP-1	GCA_019971675.1_ASM1997167v1_genomic_BPNT01000184.1	GCA_019971675.1_ASM1997167v1_genomic_BPNT01000184.1	GCA_019971675.1_ASM1997167v1_genomic_BPNT01000184.1	125	862	+	74	BETA-LACTAM	CARBAPENEM	ALLELEX	246	246	100	100	246	WP_003159548.1	subclass B1 metallo-beta-lactamase IMP-1	GCA_019971675.1_ASM1997167v1_genomic	Aeromonas caviae	unknown	Aeromonas caviae	aeromonas	829	276	4526680	Japan	NA	SAMD00294572	PRJDB11802	2019	NA	shortread	2019	aquatic animals/plants/environ	environmental/other	environmental/other	-	-	NA	AC082	AL120	Illumina	blast_ncbi	No	AC082_AL120
GCA_019971695	Aeromonas caviae	ST830	1	blaIMP-1	GCA_019971695.1_ASM1997169v1_genomic_BPNU01000125.1	GCA_019971695.1_ASM1997169v1_genomic_BPNU01000125.1	GCA_019971695.1_ASM1997169v1_genomic_BPNU01000125.1	126	863	+	1059	BETA-LACTAM	CARBAPENEM	ALLELEX	246	246	100	100	246	WP_003159548.1	subclass B1 metallo-beta-lactamase IMP-1	GCA_019971695.1_ASM1997169v1_genomic	Aeromonas caviae	unknown	Aeromonas caviae	aeromonas	830	643	4911448	Japan	NA	SAMD00294573	PRJDB11802	2019	NA	shortread	2019	aquatic animals/plants/environ	environmental/other	environmental/other	-	-	NA	AC260	AL375	Illumina	blast_ncbi	No	AC260_AL375
GCA_019971715	Aeromonas caviae	ST828	2	blaIMP-1	GCA_019971715.1_ASM1997171v1_genomic_BPNV01000111.1	GCA_019971715.1_ASM1997171v1_genomic_BPNV01000111.1	GCA_019971715.1_ASM1997171v1_genomic_BPNV01000111.1	126	863	+	113	BETA-LACTAM	CARBAPENEM	ALLELEX	246	246	100	100	246	WP_003159548.1	subclass B1 metallo-beta-lactamase IMP-1	GCA_019971715.1_ASM1997171v1_genomic	Aeromonas caviae	unknown	Aeromonas caviae	aeromonas	828	181	4787571	Japan	NA	SAMD00294574	PRJDB11802	2019	NA	shortread	2019	aquatic animals/plants/environ	environmental/other	environmental/other	-	-	NA	AF135	AP051	Illumina	blast_ncbi	No	AF135_AP051
GCA_019971735	Aeromonas caviae	ST831	1	blaIMP-1	GCA_019971735.1_ASM1997173v1_genomic_BPNW01000226.1	GCA_019971735.1_ASM1997173v1_genomic_BPNW01000226.1	GCA_019971735.1_ASM1997173v1_genomic_BPNW01000226.1	234	971	-	74	BETA-LACTAM	CARBAPENEM	ALLELEX	246	246	100	100	246	WP_003159548.1	subclass B1 metallo-beta-lactamase IMP-1	GCA_019971735.1_ASM1997173v1_genomic	Aeromonas caviae	unknown	Aeromonas caviae	aeromonas	831	531	4745872	Japan	NA	SAMD00294575	PRJDB11802	2019	NA	shortread	2019	aquatic animals/plants/environ	environmental/other	environmental/other	-	-	NA	AC082	AL120	Illumina	blast_ncbi	No	AC082_AL120
GCA_019971755	Aeromonas caviae	ST829	1	blaIMP-1	GCA_019971755.1_ASM1997175v1_genomic_BPNX01000183.1	GCA_019971755.1_ASM1997175v1_genomic_BPNX01000183.1	GCA_019971755.1_ASM1997175v1_genomic_BPNX01000183.1	125	862	+	74	BETA-LACTAM	CARBAPENEM	ALLELEX	246	246	100	100	246	WP_003159548.1	subclass B1 metallo-beta-lactamase IMP-1	GCA_019971755.1_ASM1997175v1_genomic	Aeromonas caviae	unknown	Aeromonas caviae	aeromonas	829	299	4526393	Japan	NA	SAMD00294576	PRJDB11802	2019	NA	shortread	2019	aquatic animals/plants/environ	environmental/other	environmental/other	-	-	NA	AC082	AL120	Illumina	blast_ncbi	No	AC082_AL120
GCA_019971775	Aeromonas caviae	ST828	1	blaIMP-1	GCA_019971775.1_ASM1997177v1_genomic_BPNY01000138.1	GCA_019971775.1_ASM1997177v1_genomic_BPNY01000138.1	GCA_019971775.1_ASM1997177v1_genomic_BPNY01000138.1	236	973	-	113	BETA-LACTAM	CARBAPENEM	ALLELEX	246	246	100	100	246	WP_003159548.1	subclass B1 metallo-beta-lactamase IMP-1	GCA_019971775.1_ASM1997177v1_genomic	Aeromonas caviae	unknown	Aeromonas caviae	aeromonas	828	251	4861650	Japan	NA	SAMD00294577	PRJDB11802	2019	NA	shortread	2019	aquatic animals/plants/environ	environmental/other	environmental/other	-	-	NA	AF135	AP051	Illumina	blast_ncbi	No	AF135_AP051
GCA_019971795	Aeromonas caviae	ST829	1	blaIMP-1	GCA_019971795.1_ASM1997179v1_genomic_BPNZ01000181.1	GCA_019971795.1_ASM1997179v1_genomic_BPNZ01000181.1	GCA_019971795.1_ASM1997179v1_genomic_BPNZ01000181.1	235	972	-	74	BETA-LACTAM	CARBAPENEM	ALLELEX	246	246	100	100	246	WP_003159548.1	subclass B1 metallo-beta-lactamase IMP-1	GCA_019971795.1_ASM1997179v1_genomic	Aeromonas caviae	unknown	Aeromonas caviae	aeromonas	829	284	4519993	Japan	NA	SAMD00294578	PRJDB11802	2019	NA	shortread	2019	aquatic animals/plants/environ	environmental/other	environmental/other	-	-	NA	AC082	AL120	Illumina	blast_ncbi	No	AC082_AL120
GCA_019971815	Aeromonas caviae	ST819	1	blaIMP-1	GCA_019971815.1_ASM1997181v1_genomic_BPOA01000177.1	GCA_019971815.1_ASM1997181v1_genomic_BPOA01000177.1	GCA_019971815.1_ASM1997181v1_genomic_BPOA01000177.1	123	860	+	74	BETA-LACTAM	CARBAPENEM	ALLELEX	246	246	100	100	246	WP_003159548.1	subclass B1 metallo-beta-lactamase IMP-1	GCA_019971815.1_ASM1997181v1_genomic	Aeromonas caviae	unknown	Aeromonas caviae	aeromonas	819	343	4579843	Japan	NA	SAMD00294579	PRJDB11802	2019	NA	shortread	2019	aquatic animals/plants/environ	environmental/other	environmental/other	-	-	NA	AC082	AL120	Illumina	blast_ncbi	No	AC082_AL120
GCA_019971835	Aeromonas caviae	ST828	1	blaIMP-1	GCA_019971835.1_ASM1997183v1_genomic_BPOB01000153.1	GCA_019971835.1_ASM1997183v1_genomic_BPOB01000153.1	GCA_019971835.1_ASM1997183v1_genomic_BPOB01000153.1	236	973	-	113	BETA-LACTAM	CARBAPENEM	ALLELEX	246	246	100	100	246	WP_003159548.1	subclass B1 metallo-beta-lactamase IMP-1	GCA_019971835.1_ASM1997183v1_genomic	Aeromonas caviae	unknown	Aeromonas caviae	aeromonas	828	250	4861675	Japan	NA	SAMD00294580	PRJDB11802	2019	NA	shortread	2019	aquatic animals/plants/environ	environmental/other	environmental/other	-	-	NA	AF135	AP051	Illumina	blast_ncbi	No	AF135_AP051
GCA_019971855	Aeromonas caviae	ST829	1	blaIMP-1	GCA_019971855.1_ASM1997185v1_genomic_BPOC01000183.1	GCA_019971855.1_ASM1997185v1_genomic_BPOC01000183.1	GCA_019971855.1_ASM1997185v1_genomic_BPOC01000183.1	125	862	+	74	BETA-LACTAM	CARBAPENEM	ALLELEX	246	246	100	100	246	WP_003159548.1	subclass B1 metallo-beta-lactamase IMP-1	GCA_019971855.1_ASM1997185v1_genomic	Aeromonas caviae	unknown	Aeromonas caviae	aeromonas	829	287	4516854	Japan	NA	SAMD00294581	PRJDB11802	2019	NA	shortread	2019	aquatic animals/plants/environ	environmental/other	environmental/other	-	-	NA	AC082	AL120	Illumina	blast_ncbi	No	AC082_AL120
GCA_019971875	Aeromonas caviae	ST828	1	blaIMP-1	GCA_019971875.1_ASM1997187v1_genomic_BPOD01000148.1	GCA_019971875.1_ASM1997187v1_genomic_BPOD01000148.1	GCA_019971875.1_ASM1997187v1_genomic_BPOD01000148.1	236	973	-	113	BETA-LACTAM	CARBAPENEM	ALLELEX	246	246	100	100	246	WP_003159548.1	subclass B1 metallo-beta-lactamase IMP-1	GCA_019971875.1_ASM1997187v1_genomic	Aeromonas caviae	unknown	Aeromonas caviae	aeromonas	828	251	4863610	Japan	NA	SAMD00294582	PRJDB11802	2019	NA	shortread	2019	aquatic animals/plants/environ	environmental/other	environmental/other	-	-	NA	AF135	AP051	Illumina	blast_ncbi	No	AF135_AP051
GCA_019971895	Aeromonas caviae	ST829	1	blaIMP-1	GCA_019971895.1_ASM1997189v1_genomic_BPOE01000184.1	GCA_019971895.1_ASM1997189v1_genomic_BPOE01000184.1	GCA_019971895.1_ASM1997189v1_genomic_BPOE01000184.1	235	972	-	74	BETA-LACTAM	CARBAPENEM	ALLELEX	246	246	100	100	246	WP_003159548.1	subclass B1 metallo-beta-lactamase IMP-1	GCA_019971895.1_ASM1997189v1_genomic	Aeromonas caviae	unknown	Aeromonas caviae	aeromonas	829	290	4520683	Japan	NA	SAMD00294583	PRJDB11802	2019	NA	shortread	2019	aquatic animals/plants/environ	environmental/other	environmental/other	-	-	NA	AC082	AL120	Illumina	blast_ncbi	No	AC082_AL120
GCA_019971915	Aeromonas caviae	ST828	1	blaIMP-1	GCA_019971915.1_ASM1997191v1_genomic_BPOF01000113.1	GCA_019971915.1_ASM1997191v1_genomic_BPOF01000113.1	GCA_019971915.1_ASM1997191v1_genomic_BPOF01000113.1	236	973	-	113	BETA-LACTAM	CARBAPENEM	ALLELEX	246	246	100	100	246	WP_003159548.1	subclass B1 metallo-beta-lactamase IMP-1	GCA_019971915.1_ASM1997191v1_genomic	Aeromonas caviae	unknown	Aeromonas caviae	aeromonas	828	172	4837731	Japan	NA	SAMD00294584	PRJDB11802	2019	NA	shortread	2019	aquatic animals/plants/environ	environmental/other	environmental/other	-	-	NA	AF135	AP051	Illumina	blast_ncbi	No	AF135_AP051
GCA_019971935	Aeromonas caviae	ST828	2	blaIMP-1	GCA_019971935.1_ASM1997193v1_genomic_BPOG01000102.1	GCA_019971935.1_ASM1997193v1_genomic_BPOG01000102.1	GCA_019971935.1_ASM1997193v1_genomic_BPOG01000102.1	126	863	+	113	BETA-LACTAM	CARBAPENEM	ALLELEX	246	246	100	100	246	WP_003159548.1	subclass B1 metallo-beta-lactamase IMP-1	GCA_019971935.1_ASM1997193v1_genomic	Aeromonas caviae	unknown	Aeromonas caviae	aeromonas	828	150	4785809	Japan	NA	SAMD00294585	PRJDB11802	2019	NA	shortread	2019	aquatic animals/plants/environ	environmental/other	environmental/other	-	-	NA	AF135	AP051	Illumina	blast_ncbi	No	AF135_AP051
GCA_019971955	Aeromonas caviae	ST828	1	blaIMP-1	GCA_019971955.1_ASM1997195v1_genomic_BPOH01000101.1	GCA_019971955.1_ASM1997195v1_genomic_BPOH01000101.1	GCA_019971955.1_ASM1997195v1_genomic_BPOH01000101.1	236	973	-	113	BETA-LACTAM	CARBAPENEM	ALLELEX	246	246	100	100	246	WP_003159548.1	subclass B1 metallo-beta-lactamase IMP-1	GCA_019971955.1_ASM1997195v1_genomic	Aeromonas caviae	unknown	Aeromonas caviae	aeromonas	828	153	4784691	Japan	NA	SAMD00294586	PRJDB11802	2019	NA	shortread	2019	aquatic animals/plants/environ	environmental/other	environmental/other	-	-	NA	AF135	AP051	Illumina	blast_ncbi	No	AF135_AP051
GCA_019971975	Aeromonas caviae	ST828	1	blaIMP-1	GCA_019971975.1_ASM1997197v1_genomic_BPOI01000111.1	GCA_019971975.1_ASM1997197v1_genomic_BPOI01000111.1	GCA_019971975.1_ASM1997197v1_genomic_BPOI01000111.1	236	973	-	113	BETA-LACTAM	CARBAPENEM	ALLELEX	246	246	100	100	246	WP_003159548.1	subclass B1 metallo-beta-lactamase IMP-1	GCA_019971975.1_ASM1997197v1_genomic	Aeromonas caviae	unknown	Aeromonas caviae	aeromonas	828	162	4779752	Japan	NA	SAMD00294587	PRJDB11802	2019	NA	shortread	2019	aquatic animals/plants/environ	environmental/other	environmental/other	-	-	NA	AF135	AP051	Illumina	blast_ncbi	No	AF135_AP051
GCA_019971995	Aeromonas caviae	ST828	1	blaIMP-1	GCA_019971995.1_ASM1997199v1_genomic_BPOJ01000132.1	GCA_019971995.1_ASM1997199v1_genomic_BPOJ01000132.1	GCA_019971995.1_ASM1997199v1_genomic_BPOJ01000132.1	236	973	-	113	BETA-LACTAM	CARBAPENEM	ALLELEX	246	246	100	100	246	WP_003159548.1	subclass B1 metallo-beta-lactamase IMP-1	GCA_019971995.1_ASM1997199v1_genomic	Aeromonas caviae	unknown	Aeromonas caviae	aeromonas	828	217	4790227	Japan	NA	SAMD00294588	PRJDB11802	2019	NA	shortread	2019	aquatic animals/plants/environ	environmental/other	environmental/other	-	-	NA	AF135	AP051	Illumina	blast_ncbi	No	AF135_AP051
GCA_019972015	Aeromonas caviae	ST828	1	blaIMP-1	GCA_019972015.1_ASM1997201v1_genomic_BPOK01000111.1	GCA_019972015.1_ASM1997201v1_genomic_BPOK01000111.1	GCA_019972015.1_ASM1997201v1_genomic_BPOK01000111.1	237	974	-	113	BETA-LACTAM	CARBAPENEM	ALLELEX	246	246	100	100	246	WP_003159548.1	subclass B1 metallo-beta-lactamase IMP-1	GCA_019972015.1_ASM1997201v1_genomic	Aeromonas caviae	unknown	Aeromonas caviae	aeromonas	828	166	4832295	Japan	NA	SAMD00294589	PRJDB11802	2019	NA	shortread	2019	aquatic animals/plants/environ	environmental/other	environmental/other	-	-	NA	AF135	AP051	Illumina	blast_ncbi	No	AF135_AP051
GCA_019972035	Aeromonas caviae	ST828	1	blaIMP-1	GCA_019972035.1_ASM1997203v1_genomic_BPOL01000149.1	GCA_019972035.1_ASM1997203v1_genomic_BPOL01000149.1	GCA_019972035.1_ASM1997203v1_genomic_BPOL01000149.1	236	973	-	113	BETA-LACTAM	CARBAPENEM	ALLELEX	246	246	100	100	246	WP_003159548.1	subclass B1 metallo-beta-lactamase IMP-1	GCA_019972035.1_ASM1997203v1_genomic	Aeromonas caviae	unknown	Aeromonas caviae	aeromonas	828	235	4818562	Japan	NA	SAMD00294591	PRJDB11802	2019	NA	shortread	2019	aquatic animals/plants/environ	environmental/other	environmental/other	-	-	NA	AF135	AP051	Illumina	blast_ncbi	No	AF135_AP051
GCA_019972575	Aeromonas caviae	ST828	1	blaIMP-1	GCA_019972575.1_ASM1997257v1_genomic_BPOM01000112.1	GCA_019972575.1_ASM1997257v1_genomic_BPOM01000112.1	GCA_019972575.1_ASM1997257v1_genomic_BPOM01000112.1	237	974	-	113	BETA-LACTAM	CARBAPENEM	ALLELEX	246	246	100	100	246	WP_003159548.1	subclass B1 metallo-beta-lactamase IMP-1	GCA_019972575.1_ASM1997257v1_genomic	Aeromonas caviae	unknown	Aeromonas caviae	aeromonas	828	163	4887020	Japan	NA	SAMD00294592	PRJDB11802	2019	NA	shortread	2019	aquatic animals/plants/environ	environmental/other	environmental/other	-	-	NA	AF135	AP051	Illumina	blast_ncbi	No	AF135_AP051
GCA_019972615	Aeromonas caviae	ST828	2	blaIMP-1	GCA_019972615.1_ASM1997261v1_genomic_BPOO01000105.1	GCA_019972615.1_ASM1997261v1_genomic_BPOO01000105.1	GCA_019972615.1_ASM1997261v1_genomic_BPOO01000105.1	237	974	-	113	BETA-LACTAM	CARBAPENEM	ALLELEX	246	246	100	100	246	WP_003159548.1	subclass B1 metallo-beta-lactamase IMP-1	GCA_019972615.1_ASM1997261v1_genomic	Aeromonas caviae	unknown	Aeromonas caviae	aeromonas	828	157	4782597	Japan	NA	SAMD00294594	PRJDB11802	2019	NA	shortread	2019	aquatic animals/plants/environ	environmental/other	environmental/other	-	-	NA	AF135	AP051	Illumina	blast_ncbi	No	AF135_AP051
GCA_019972635	Aeromonas caviae	ST828	1	blaIMP-1	GCA_019972635.1_ASM1997263v1_genomic_BPOP01000134.1	GCA_019972635.1_ASM1997263v1_genomic_BPOP01000134.1	GCA_019972635.1_ASM1997263v1_genomic_BPOP01000134.1	126	863	+	113	BETA-LACTAM	CARBAPENEM	ALLELEX	246	246	100	100	246	WP_003159548.1	subclass B1 metallo-beta-lactamase IMP-1	GCA_019972635.1_ASM1997263v1_genomic	Aeromonas caviae	unknown	Aeromonas caviae	aeromonas	828	234	4816267	Japan	NA	SAMD00294595	PRJDB11802	2019	NA	shortread	2019	aquatic animals/plants/environ	environmental/other	environmental/other	-	-	NA	AF135	AP051	Illumina	blast_ncbi	No	AF135_AP051
GCA_019972655	Aeromonas caviae	ST832	1	blaIMP-1	GCA_019972655.1_ASM1997265v1_genomic_BPOQ01000014.1	GCA_019972655.1_ASM1997265v1_genomic_BPOQ01000014.1	GCA_019972655.1_ASM1997265v1_genomic_BPOQ01000014.1	126	863	+	1059	BETA-LACTAM	CARBAPENEM	ALLELEX	246	246	100	100	246	WP_003159548.1	subclass B1 metallo-beta-lactamase IMP-1	GCA_019972655.1_ASM1997265v1_genomic	Aeromonas caviae	unknown	Aeromonas caviae	aeromonas	832	373	4716548	Japan	NA	SAMD00294596	PRJDB11802	2019	NA	shortread	2019	aquatic animals/plants/environ	environmental/other	environmental/other	-	-	NA	AA552	AI753	Illumina	blast_ncbi	No	AA552_AI753
GCA_019972675	Aeromonas caviae	ST833	1	blaIMP-1	GCA_019972675.1_ASM1997267v1_genomic_BPOR01000169.1	GCA_019972675.1_ASM1997267v1_genomic_BPOR01000169.1	GCA_019972675.1_ASM1997267v1_genomic_BPOR01000169.1	235	972	-	74	BETA-LACTAM	CARBAPENEM	ALLELEX	246	246	100	100	246	WP_003159548.1	subclass B1 metallo-beta-lactamase IMP-1	GCA_019972675.1_ASM1997267v1_genomic	Aeromonas caviae	unknown	Aeromonas caviae	aeromonas	833	291	4650208	Japan	NA	SAMD00294597	PRJDB11802	2019	NA	shortread	2019	aquatic animals/plants/environ	environmental/other	environmental/other	-	-	NA	AC082	AL120	Illumina	blast_ncbi	No	AC082_AL120
GCA_019972715	Aeromonas caviae	ST828	1	blaIMP-1	GCA_019972715.1_ASM1997271v1_genomic_BPOV01000100.1	GCA_019972715.1_ASM1997271v1_genomic_BPOV01000100.1	GCA_019972715.1_ASM1997271v1_genomic_BPOV01000100.1	126	863	+	113	BETA-LACTAM	CARBAPENEM	ALLELEX	246	246	100	100	246	WP_003159548.1	subclass B1 metallo-beta-lactamase IMP-1	GCA_019972715.1_ASM1997271v1_genomic	Aeromonas caviae	unknown	Aeromonas caviae	aeromonas	828	148	4811141	Japan	NA	SAMD00294590	PRJDB11802	2019	NA	shortread	2019	aquatic animals/plants/environ	environmental/other	environmental/other	-	-	NA	AF135	AP051	Illumina	blast_ncbi	No	AF135_AP051
GCA_019972755	Aeromonas caviae	ST828	1	blaIMP-1	GCA_019972755.1_ASM1997275v1_genomic_BPOX01000103.1	GCA_019972755.1_ASM1997275v1_genomic_BPOX01000103.1	GCA_019972755.1_ASM1997275v1_genomic_BPOX01000103.1	237	974	-	113	BETA-LACTAM	CARBAPENEM	ALLELEX	246	246	100	100	246	WP_003159548.1	subclass B1 metallo-beta-lactamase IMP-1	GCA_019972755.1_ASM1997275v1_genomic	Aeromonas caviae	unknown	Aeromonas caviae	aeromonas	828	176	4837147	Japan	NA	SAMD00334392	PRJDB11802	2019	NA	shortread	2019	human	clinical	clinical	-	-	NA	AF135	AP051	Illumina	blast_ncbi	No	AF135_AP051
GCA_019972695	Aeromonas hydrophila	ST834	1	blaIMP-1	GCA_019972695.1_ASM1997269v1_genomic_BPOS01000043.1	GCA_019972695.1_ASM1997269v1_genomic_BPOS01000043.1	GCA_019972695.1_ASM1997269v1_genomic_BPOS01000043.1	18672	19409	+	1231	BETA-LACTAM	CARBAPENEM	ALLELEX	246	246	100	100	246	WP_003159548.1	subclass B1 metallo-beta-lactamase IMP-1	GCA_019972695.1_ASM1997269v1_genomic	Aeromonas hydrophila	unknown	Aeromonas hydrophila	aeromonas	834	296	5117713	Japan	Kanagawa	SAMD00294598	PRJDB11802	2019	Japan:Kanagawa	shortread	2019	aquatic animals/plants/environ	environmental/other	environmental/other	rep_cluster_995	rep_cluster_995	NA	AA470	AI581	Illumina	pathogen_isolate_browser_ncbi	No	AA470_AI581
GCA_020886835	Enterobacter hormaechei	ST175	1	blaIMP-1	GCA_020886835.1_ASM2088683v1_genomic_AP024914.1	GCA_020886835.1_ASM2088683v1_genomic_AP024914.1	GCA_020886835.1_ASM2088683v1_genomic_AP024914.1	13439	14176	+	35	BETA-LACTAM	CARBAPENEM	ALLELEX	246	246	100	100	246	WP_003159548.1	subclass B1 metallo-beta-lactamase IMP-1	GCA_020886835.1_ASM2088683v1_genomic	Enterobacter hormaechei	Enterobacter hormaechei	Enterobacter cloacae	ecloacae	175	3	5069484	Japan	Tokyo	SAMD00389785	PRJDB11945	2018-04-25	NA	longread/hybrid	2018	human	clinical	clinical	IncL/M	IncL/M	NA	AA002	AH526	Nanopore	blast_ncbi	No	AA002_AH526
GCA_020886955	Enterobacter hormaechei	ST175	1	blaIMP-1	GCA_020886955.1_ASM2088695v1_genomic_AP024919.1	GCA_020886955.1_ASM2088695v1_genomic_AP024919.1	GCA_020886955.1_ASM2088695v1_genomic_AP024919.1	13439	14176	+	35	BETA-LACTAM	CARBAPENEM	ALLELEX	246	246	100	100	246	WP_003159548.1	subclass B1 metallo-beta-lactamase IMP-1	GCA_020886955.1_ASM2088695v1_genomic	Enterobacter hormaechei	Enterobacter hormaechei	Klebsiella aerogenes	ecloacae	175	3	5071587	Japan	Tokyo	SAMD00389787	PRJDB11945	2018-07-23	NA	longread/hybrid	2018	human	clinical	clinical	IncL/M	IncL/M	NA	AA002	AH526	Nanopore	blast_ncbi	No	AA002_AH526
GCA_020886895	Serratia marcescens	CG15	1	blaIMP-1	GCA_020886895.1_ASM2088689v1_genomic_AP024917.1	GCA_020886895.1_ASM2088689v1_genomic_AP024917.1	GCA_020886895.1_ASM2088689v1_genomic_AP024917.1	13439	14176	+	35	BETA-LACTAM	CARBAPENEM	ALLELEX	246	246	100	100	246	WP_003159548.1	subclass B1 metallo-beta-lactamase IMP-1	GCA_020886895.1_ASM2088689v1_genomic	Serratia marcescens	Serratia marcescens	Serratia marcescens	-	NA	2	5173769	Japan	Tokyo	SAMD00389786	PRJDB11945	43284	Japan:Tokyo	longread/hybrid	2018	NA	clinical	human	IncL/M	IncL/M	NA	AA002	AH526	Nanopore	pathogen_isolate_browser_ncbi	No	AA002_AH526
GCA_021602185	Pseudomonas aeruginosa	ST235	1	blaIMP-1	GCA_021602185.1_PDT001201010.1_genomic_DAFOYV010000065.1	GCA_021602185.1_PDT001201010.1_genomic_DAFOYV010000065.1	GCA_021602185.1_PDT001201010.1_genomic_DAFOYV010000065.1,GCA_021602185.1_PDT001201010.1_genomic_DAFOYV010000106.1	6098	6835	-	354, 1277	BETA-LACTAM	CARBAPENEM	ALLELEX	246	246	100	100	246	WP_003159548.1	subclass B1 metallo-beta-lactamase IMP-1	GCA_021602185.1_PDT001201010.1_genomic	Pseudomonas aeruginosa	unknown	Pseudomonas aeruginosa	paeruginosa	235	118	6770401	Japan	Hiroshima	SAMD00396913	PRJDB12072	2017	Japan:Hiroshima	shortread	2017	NA	clinical	human	-	-	NA	AC302, AC291	AL431, AL414	Illumina	pathogen_isolate_browser_ncbi	No	AC302, AC291_AL431, AL414
GCA_021874775	Klebsiella pneumoniae	ST54	1	blaIMP-6	GCA_021874775.1_PDT001198232.1_genomic_DAFVJY010000178.1	GCA_021874775.1_PDT001198232.1_genomic_DAFVJY010000245.1	GCA_021874775.1_PDT001198232.1_genomic_DAFVJY010000178.1,GCA_021874775.1_PDT001198232.1_genomic_DAFVJY010000245.1	723	1460	+	521, 1420	BETA-LACTAM	CARBAPENEM	ALLELEX	246	246	100	100	246	WP_032492096.1	subclass B1 metallo-beta-lactamase IMP-6	GCA_021874775.1_PDT001198232.1_genomic	Klebsiella pneumoniae	Klebsiella pneumoniae	Klebsiella pneumoniae	kpneumoniae	54	247	5842389	Japan	Hiroshima	SAMD00399244	PRJDB12075	2000	Japan:Hiroshima	shortread	2000	NA	clinical	human	-	-	NA	AF135	AP051	Illumina	pathogen_isolate_browser_ncbi	No	AF135_AP051
GCA_021875155	Klebsiella quasipneumoniae	ST334	1	blaIMP-34	GCA_021875155.1_PDT001198210.1_genomic_DAFVKR010000068.1	GCA_021875155.1_PDT001198210.1_genomic_DAFVKR010000068.1	GCA_021875155.1_PDT001198210.1_genomic_DAFVKR010000068.1,GCA_021875155.1_PDT001198210.1_genomic_DAFVKR010000134.1	9959	10696	-	365, 826	BETA-LACTAM	CARBAPENEM	ALLELEX	246	246	100	100	246	WP_032492622.1	subclass B1 metallo-beta-lactamase IMP-34	GCA_021875155.1_PDT001198210.1_genomic	Klebsiella quasipneumoniae	Klebsiella quasipneumoniae subsp. similipneumoniae	Klebsiella quasipneumoniae subsp. similipneumoniae	kpneumoniae	334	138	5561815	Japan	Kinki area	SAMD00399222	PRJDB12075	2006	Japan:Kinki area	shortread	2006	NA	clinical	human	-	-	NA	AC082, AC293	AL120, AL417	Illumina	pathogen_isolate_browser_ncbi	No	AC082, AC293_AL120, AL417
GCA_021875015	Klebsiella pneumoniae	ST37	2	blaIMP-6	GCA_021875015.1_PDT001198215.1_genomic_DAFVKL010000021.1	GCA_021875015.1_PDT001198215.1_genomic_DAFVKL010000021.1	GCA_021875015.1_PDT001198215.1_genomic_DAFVKL010000021.1,GCA_021875015.1_PDT001198215.1_genomic_DAFVKL010000050.1	36042	36779	-	16, 118	BETA-LACTAM	CARBAPENEM	ALLELEX	246	246	100	100	246	WP_032492096.1	subclass B1 metallo-beta-lactamase IMP-6	GCA_021875015.1_PDT001198215.1_genomic	Klebsiella pneumoniae	Klebsiella pneumoniae	Klebsiella pneumoniae	kpneumoniae	37	57	5566447	Japan	Kinki area	SAMD00399227	PRJDB12075	2009	Japan:Kinki area	shortread	2009	NA	clinical	human	IncN, -	IncN	NA	AA552, AC293	AI753, AL418	Illumina	pathogen_isolate_browser_ncbi	No	AA552, AC293_AI753, AL418
GCA_021875075	Klebsiella pneumoniae	ST37	2	blaIMP-6	GCA_021875075.1_PDT001198214.1_genomic_DAFVKM010000021.1	GCA_021875075.1_PDT001198214.1_genomic_DAFVKM010000021.1	GCA_021875075.1_PDT001198214.1_genomic_DAFVKM010000021.1,GCA_021875075.1_PDT001198214.1_genomic_DAFVKM010000049.1	36042	36779	-	16	BETA-LACTAM	CARBAPENEM	ALLELEX	246	246	100	100	246	WP_032492096.1	subclass B1 metallo-beta-lactamase IMP-6	GCA_021875075.1_PDT001198214.1_genomic	Klebsiella pneumoniae	Klebsiella pneumoniae	Klebsiella pneumoniae	kpneumoniae	37	56	5548447	Japan	Kinki area	SAMD00399226	PRJDB12075	2009	Japan:Kinki area	shortread	2009	NA	clinical	human	-	-	NA	AA552, AC293	AI753, AL418	Illumina	pathogen_isolate_browser_ncbi	No	AA552, AC293_AI753, AL418
GCA_021875115	Klebsiella pneumoniae	ST36	1	blaIMP-6	GCA_021875115.1_PDT001198211.1_genomic_DAFVKP010000022.1	GCA_021875115.1_PDT001198211.1_genomic_DAFVKP010000022.1	GCA_021875115.1_PDT001198211.1_genomic_DAFVKP010000022.1,GCA_021875115.1_PDT001198211.1_genomic_DAFVKP010000049.1	36042	36779	-	16	BETA-LACTAM	CARBAPENEM	ALLELEX	246	246	100	100	246	WP_032492096.1	subclass B1 metallo-beta-lactamase IMP-6	GCA_021875115.1_PDT001198211.1_genomic	Klebsiella pneumoniae	Klebsiella pneumoniae	Klebsiella pneumoniae	kpneumoniae	36	51	5664742	Japan	Kinki area	SAMD00399223	PRJDB12075	2009	Japan:Kinki area	shortread	2009	NA	clinical	human	-	-	NA	AA552, AC293	AI753, AL418	Illumina	pathogen_isolate_browser_ncbi	No	AA552, AC293_AI753, AL418
GCA_021875095	Klebsiella pneumoniae	ST37	2	blaIMP-6	GCA_021875095.1_PDT001198212.1_genomic_DAFVKO010000028.1	GCA_021875095.1_PDT001198212.1_genomic_DAFVKO010000028.1	GCA_021875095.1_PDT001198212.1_genomic_DAFVKO010000028.1,GCA_021875095.1_PDT001198212.1_genomic_DAFVKO010000053.1	10776	11513	-	16, 118	BETA-LACTAM	CARBAPENEM	ALLELEX	246	246	100	100	246	WP_032492096.1	subclass B1 metallo-beta-lactamase IMP-6	GCA_021875095.1_PDT001198212.1_genomic	Klebsiella pneumoniae	Klebsiella pneumoniae	Klebsiella pneumoniae	kpneumoniae	37	59	5508841	Japan	Kinki area	SAMD00399224	PRJDB12075	2010	Japan:Kinki area	shortread	2010	NA	clinical	human	IncN, -	IncN	NA	AA552, AC293	AI753, AL418	Illumina	pathogen_isolate_browser_ncbi	No	AA552, AC293_AI753, AL418
GCA_021875135	Klebsiella pneumoniae	ST4994	1	blaIMP-6	GCA_021875135.1_PDT001198213.1_genomic_DAFVKN010000021.1	GCA_021875135.1_PDT001198213.1_genomic_DAFVKN010000021.1	GCA_021875135.1_PDT001198213.1_genomic_DAFVKN010000021.1,GCA_021875135.1_PDT001198213.1_genomic_DAFVKN010000054.1	47462	48199	-	16	BETA-LACTAM	CARBAPENEM	ALLELEX	246	246	100	100	246	WP_032492096.1	subclass B1 metallo-beta-lactamase IMP-6	GCA_021875135.1_PDT001198213.1_genomic	Klebsiella pneumoniae	Klebsiella pneumoniae	Klebsiella pneumoniae	klebsiella	4994	57	5638082	Japan	Kinki area	SAMD00399225	PRJDB12075	2010	Japan:Kinki area	shortread	2010	NA	clinical	human	IncN, -	IncN	NA	AA552, AC293	AI753, AL418	Illumina	pathogen_isolate_browser_ncbi	No	AA552, AC293_AI753, AL418
GCA_021875175	Klebsiella pneumoniae	ST37	1	blaIMP-6	GCA_021875175.1_PDT001198209.1_genomic_DAFVKQ010000025.1	GCA_021875175.1_PDT001198209.1_genomic_DAFVKQ010000025.1	GCA_021875175.1_PDT001198209.1_genomic_DAFVKQ010000025.1,GCA_021875175.1_PDT001198209.1_genomic_DAFVKQ010000055.1	34580	35317	-	79, 226	BETA-LACTAM	CARBAPENEM	ALLELEX	246	246	100	100	246	WP_032492096.1	subclass B1 metallo-beta-lactamase IMP-6	GCA_021875175.1_PDT001198209.1_genomic	Klebsiella pneumoniae	Klebsiella pneumoniae	Klebsiella pneumoniae	kpneumoniae	37	61	5524316	Japan	Kinki area	SAMD00399221	PRJDB12075	2011	Japan:Kinki area	shortread	2011	NA	clinical	human	-	-	NA	AA552, AC293	AI753, AL418	Illumina	pathogen_isolate_browser_ncbi	No	AA552, AC293_AI753, AL418
GCA_021875035	Klebsiella pneumoniae	ST37	3	blaIMP-6	GCA_021875035.1_PDT001198216.1_genomic_DAFVKK010000213.1	GCA_021875035.1_PDT001198216.1_genomic_DAFVKK010000213.1	GCA_021875035.1_PDT001198216.1_genomic_DAFVKK010000213.1,GCA_021875035.1_PDT001198216.1_genomic_DAFVKK010000442.1	4683	5420	-	16	BETA-LACTAM	CARBAPENEM	ALLELEX	246	246	100	100	246	WP_032492096.1	subclass B1 metallo-beta-lactamase IMP-6	GCA_021875035.1_PDT001198216.1_genomic	Klebsiella pneumoniae	Klebsiella pneumoniae	Klebsiella pneumoniae	kpneumoniae	37	448	5470035	Japan	Hiroshima	SAMD00399228	PRJDB12075	2012	Japan:Hiroshima	shortread	2012	NA	clinical	human	-	-	NA	AC293	AL418	Illumina	pathogen_isolate_browser_ncbi	No	AC293_AL418
GCA_021875055	Klebsiella pneumoniae	ST517	1	blaIMP-1	GCA_021875055.1_PDT001198217.1_genomic_DAFVKJ010000341.1	GCA_021875055.1_PDT001198217.1_genomic_DAFVKJ010000341.1	GCA_021875055.1_PDT001198217.1_genomic_DAFVKJ010000341.1,GCA_021875055.1_PDT001198217.1_genomic_DAFVKJ010000445.1	247	984	+	164, 342	BETA-LACTAM	CARBAPENEM	ALLELEX	246	246	100	100	246	WP_003159548.1	subclass B1 metallo-beta-lactamase IMP-1	GCA_021875055.1_PDT001198217.1_genomic	Klebsiella pneumoniae	Klebsiella pneumoniae	Klebsiella pneumoniae	kpneumoniae	517	453	5693893	Japan	Hiroshima	SAMD00399229	PRJDB12075	2013	Japan:Hiroshima	shortread	2013	NA	clinical	human	-	-	NA	AC082	AL120	Illumina	pathogen_isolate_browser_ncbi	No	AC082_AL120
GCA_021871695	Klebsiella pneumoniae	ST134	1	blaIMP-6	GCA_021871695.1_PDT001198391.1_genomic_DAFVEV010000020.1	GCA_021871695.1_PDT001198391.1_genomic_DAFVEV010000020.1	GCA_021871695.1_PDT001198391.1_genomic_DAFVEV010000020.1,GCA_021871695.1_PDT001198391.1_genomic_DAFVEV010000064.1	46000	46737	-	79, 226	BETA-LACTAM	CARBAPENEM	ALLELEX	246	246	100	100	246	WP_032492096.1	subclass B1 metallo-beta-lactamase IMP-6	GCA_021871695.1_PDT001198391.1_genomic	Klebsiella pneumoniae	Klebsiella pneumoniae	Klebsiella pneumoniae	kpneumoniae	134	68	5680942	Japan	Osaka	SAMD00399398	PRJDB12075	2015	Japan:Osaka	shortread	2015	NA	clinical	human	IncN, -	IncN	NA	AA552, AC293	AI753, AL418	Illumina	pathogen_isolate_browser_ncbi	No	AA552, AC293_AI753, AL418
GCA_021871735	Klebsiella pneumoniae	ST65	1	blaIMP-6	GCA_021871735.1_PDT001198390.1_genomic_DAFVEW010000031.1	GCA_021871735.1_PDT001198390.1_genomic_DAFVEW010000031.1	GCA_021871735.1_PDT001198390.1_genomic_DAFVEW010000031.1,GCA_021871735.1_PDT001198390.1_genomic_DAFVEW010000075.1	47283	48020	-	16	BETA-LACTAM	CARBAPENEM	ALLELEX	246	246	100	100	246	WP_032492096.1	subclass B1 metallo-beta-lactamase IMP-6	GCA_021871735.1_PDT001198390.1_genomic	Klebsiella pneumoniae	Klebsiella pneumoniae	Klebsiella pneumoniae	kpneumoniae	65	80	5571202	Japan	Osaka	SAMD00399401	PRJDB12075	2015	Japan:Osaka	shortread	2015	NA	clinical	human	IncN, -	IncN	NA	AA552, AC293	AI753, AL418	Illumina	pathogen_isolate_browser_ncbi	No	AA552, AC293_AI753, AL418
GCA_021871755	Klebsiella pneumoniae	ST65	1	blaIMP-6	GCA_021871755.1_PDT001198389.1_genomic_DAFVEX010000035.1	GCA_021871755.1_PDT001198389.1_genomic_DAFVEX010000035.1	GCA_021871755.1_PDT001198389.1_genomic_DAFVEX010000035.1,GCA_021871755.1_PDT001198389.1_genomic_DAFVEX010000079.1	44895	45632	-	79, 810	BETA-LACTAM	CARBAPENEM	ALLELEX	246	246	100	100	246	WP_032492096.1	subclass B1 metallo-beta-lactamase IMP-6	GCA_021871755.1_PDT001198389.1_genomic	Klebsiella pneumoniae	Klebsiella pneumoniae	Klebsiella pneumoniae	kpneumoniae	65	84	5509238	Japan	Osaka	SAMD00399400	PRJDB12075	2015	Japan:Osaka	shortread	2015	NA	clinical	human	IncN, -	IncN	NA	AA552, AC291	AI753, AL413	Illumina	pathogen_isolate_browser_ncbi	No	AA552, AC291_AI753, AL413
GCA_021871775	Klebsiella pneumoniae	ST45	1	blaIMP-6	GCA_021871775.1_PDT001198386.1_genomic_DAFVEZ010000047.1	GCA_021871775.1_PDT001198386.1_genomic_DAFVEZ010000047.1	GCA_021871775.1_PDT001198386.1_genomic_DAFVEZ010000047.1,GCA_021871775.1_PDT001198386.1_genomic_DAFVEZ010000085.1	4253	4990	-	224, 849	BETA-LACTAM	CARBAPENEM	ALLELEX	246	246	100	100	246	WP_032492096.1	subclass B1 metallo-beta-lactamase IMP-6	GCA_021871775.1_PDT001198386.1_genomic	Klebsiella pneumoniae	Klebsiella pneumoniae	Klebsiella pneumoniae	kpneumoniae	45	92	5577575	Japan	Osaka	SAMD00399399	PRJDB12075	2015	Japan:Osaka	shortread	2015	NA	clinical	human	-	-	NA	AC260, AF135	AL375, AP051	Illumina	pathogen_isolate_browser_ncbi	No	AC260, AF135_AL375, AP051
GCA_021871715	Klebsiella pneumoniae	ST268	1	blaIMP-6	GCA_021871715.1_PDT001198387.1_genomic_DAFVEY010000043.1	GCA_021871715.1_PDT001198387.1_genomic_DAFVEY010000043.1	GCA_021871715.1_PDT001198387.1_genomic_DAFVEY010000043.1,GCA_021871715.1_PDT001198387.1_genomic_DAFVEY010000110.1	22822	23559	-	16	BETA-LACTAM	CARBAPENEM	ALLELEX	246	246	100	100	246	WP_032492096.1	subclass B1 metallo-beta-lactamase IMP-6	GCA_021871715.1_PDT001198387.1_genomic	Klebsiella pneumoniae	Klebsiella pneumoniae	Klebsiella pneumoniae	kpneumoniae	268	113	5512410	Japan	Chugoku area	SAMD00399402	PRJDB12075	2016	Japan:Chugoku area	shortread	2016	NA	clinical	human	-	-	NA	AA552, AC293	AI748, AL418	Illumina	pathogen_isolate_browser_ncbi	No	AA552, AC293_AI748, AL418
GCA_021873215	Klebsiella pneumoniae	ST268	1	blaIMP-6	GCA_021873215.1_PDT001198388.1_genomic_DAFVTO010000031.1	GCA_021873215.1_PDT001198388.1_genomic_DAFVTO010000031.1	GCA_021873215.1_PDT001198388.1_genomic_DAFVTO010000031.1,GCA_021873215.1_PDT001198388.1_genomic_DAFVTO010000081.1	47499	48236	-	16	BETA-LACTAM	CARBAPENEM	ALLELEX	246	246	100	100	246	WP_032492096.1	subclass B1 metallo-beta-lactamase IMP-6	GCA_021873215.1_PDT001198388.1_genomic	Klebsiella pneumoniae	Klebsiella pneumoniae	Klebsiella pneumoniae	kpneumoniae	268	86	5505414	Japan	Chugoku area	SAMD00399403	PRJDB12075	2016	Japan:Chugoku area	shortread	2016	NA	clinical	human	IncN, -	IncN	NA	AA552, AC293	AI753, AL418	Illumina	pathogen_isolate_browser_ncbi	No	AA552, AC293_AI753, AL418
GCA_021874695	Klebsiella pneumoniae	ST37	1	blaIMP-6	GCA_021874695.1_PDT001198234.1_genomic_DAFVJS010000040.1	GCA_021874695.1_PDT001198234.1_genomic_DAFVJS010000040.1	GCA_021874695.1_PDT001198234.1_genomic_DAFVJS010000040.1,GCA_021874695.1_PDT001198234.1_genomic_DAFVJS010000307.1	34798	35535	-	16, 1502	BETA-LACTAM	CARBAPENEM	ALLELEX	246	246	100	100	246	WP_032492096.1	subclass B1 metallo-beta-lactamase IMP-6	GCA_021874695.1_PDT001198234.1_genomic	Klebsiella pneumoniae	Klebsiella pneumoniae	Klebsiella pneumoniae	kpneumoniae	37	312	5523980	Japan	Hiroshima	SAMD00399246	PRJDB12075	2016	Japan:Hiroshima	shortread	2016	NA	clinical	human	-	-	NA	AA552, AC291	AI753, AL413	Illumina	pathogen_isolate_browser_ncbi	No	AA552, AC291_AI753, AL413
GCA_021874495	Klebsiella pneumoniae	ST37	1	blaIMP-6	GCA_021874495.1_PDT001198245.1_genomic_DAFVJM010000039.1	GCA_021874495.1_PDT001198245.1_genomic_DAFVJM010000039.1	GCA_021874495.1_PDT001198245.1_genomic_DAFVJM010000039.1,GCA_021874495.1_PDT001198245.1_genomic_DAFVJM010000349.1	22822	23559	-	16, 118	BETA-LACTAM	CARBAPENEM	ALLELEX	246	246	100	100	246	WP_032492096.1	subclass B1 metallo-beta-lactamase IMP-6	GCA_021874495.1_PDT001198245.1_genomic	Klebsiella pneumoniae	Klebsiella pneumoniae	Klebsiella pneumoniae	kpneumoniae	37	354	5575532	Japan	Hiroshima	SAMD00399257	PRJDB12075	2017	Japan:Hiroshima	shortread	2017	NA	clinical	human	IncN, -	IncN	NA	AA552, AC293	AI753, AL418	Illumina	pathogen_isolate_browser_ncbi	No	AA552, AC293_AI753, AL418
GCA_024452285	Klebsiella pneumoniae	ST37	3	blaIMP-6	GCA_024452285.1_PDT001370283.1_genomic_DAIIWY010000034.1	GCA_024452285.1_PDT001370283.1_genomic_DAIIWY010000034.1	GCA_024452285.1_PDT001370283.1_genomic_DAIIWY010000034.1,GCA_024452285.1_PDT001370283.1_genomic_DAIIWY010000064.1	46327	47064	-	16	BETA-LACTAM	CARBAPENEM	ALLELEX	246	246	100	100	246	WP_032492096.1	subclass B1 metallo-beta-lactamase IMP-6	GCA_024452285.1_PDT001370283.1_genomic	Klebsiella pneumoniae	Klebsiella pneumoniae	Klebsiella pneumoniae	kpneumoniae	37	71	5506928	Japan	NA	SAMD00397307	PRJDB12116	40612	Japan	shortread	2011	NA	clinical	human	IncN, -	IncN	NA	AA552, AC293	AI753, AL418	Illumina	pathogen_isolate_browser_ncbi	No	AA552, AC293_AI753, AL418
GCA_026007375	Klebsiella pneumoniae	ST37	3	blaIMP-6	GCA_026007375.1_ASM2600737v1_genomic_BQSI01000029.1	GCA_026007375.1_ASM2600737v1_genomic_BQSI01000029.1	GCA_026007375.1_ASM2600737v1_genomic_BQSI01000029.1	12671	13408	+	118	BETA-LACTAM	CARBAPENEM	ALLELEX	246	246	100	100	246	WP_032492096.1	subclass B1 metallo-beta-lactamase IMP-6	GCA_026007375.1_ASM2600737v1_genomic	Klebsiella pneumoniae	Klebsiella pneumoniae	Klebsiella pneumoniae	kpneumoniae	37	63	5505546	Japan	NA	SAMD00397307	PRJDB12116	40612	Japan	shortread	2011	NA	clinical	human	IncN	IncN	NA	AA552	AI753	Illumina	pathogen_isolate_browser_ncbi	No	AA552_AI753
GCA_026007395	Klebsiella pneumoniae	ST37	3	blaIMP-6	GCA_026007395.1_ASM2600739v1_genomic_BQSJ01000042.1	GCA_026007395.1_ASM2600739v1_genomic_BQSJ01000042.1	GCA_026007395.1_ASM2600739v1_genomic_BQSJ01000042.1	12255	12992	+	778	BETA-LACTAM	CARBAPENEM	ALLELEX	246	246	100	100	246	WP_032492096.1	subclass B1 metallo-beta-lactamase IMP-6	GCA_026007395.1_ASM2600739v1_genomic	Klebsiella pneumoniae	Klebsiella pneumoniae	Klebsiella pneumoniae	kpneumoniae	37	73	5508418	Japan	NA	SAMD00397308	PRJDB12116	41291	Japan	shortread	2013	NA	clinical	human	IncN	IncN	NA	AB158	AJ774	Illumina	pathogen_isolate_browser_ncbi	No	AB158_AJ774
GCA_020889485	Enterobacter asburiae	ST24	1	blaIMP-1	GCA_020889485.1_ASM2088948v1_genomic_BQGB01000051.1	GCA_020889485.1_ASM2088948v1_genomic_BQGB01000051.1	GCA_020889485.1_ASM2088948v1_genomic_BQGB01000051.1	2814	3551	-	26	BETA-LACTAM	CARBAPENEM	ALLELEX	246	246	100	100	246	WP_003159548.1	subclass B1 metallo-beta-lactamase IMP-1	GCA_020889485.1_ASM2088948v1_genomic	Enterobacter asburiae	Enterobacter asburiae	Enterobacter cloacae	ecloacae	24	137	5335857	Japan	NA	SAMD00412794	PRJDB12305	42353	NA	shortread	2015	human	clinical	clinical	-	-	NA	AD982	AN680	Illumina	pathogen_isolate_browser_ncbi	No	AD982_AN680
GCA_020889505	Enterobacter hormaechei	ST78	1	blaIMP-1	GCA_020889505.1_ASM2088950v1_genomic_BQGA01000076.1	GCA_020889505.1_ASM2088950v1_genomic_BQGA01000076.1	GCA_020889505.1_ASM2088950v1_genomic_BQGA01000076.1	9045	9782	-	30	BETA-LACTAM	CARBAPENEM	ALLELEX	246	246	100	100	246	WP_003159548.1	subclass B1 metallo-beta-lactamase IMP-1	GCA_020889505.1_ASM2088950v1_genomic	Enterobacter hormaechei	Enterobacter hormaechei	Enterobacter cloacae	ecloacae	78	167	5118130	Japan	Tokyo	SAMD00412793	PRJDB12305	2015-12-02	missing	shortread	2015	human	clinical	clinical	-	-	NA	AD982	AN680	Illumina	blast_ncbi	No	AD982_AN680
GCA_020889525	Enterobacter hormaechei	ST190	1	blaIMP-1	GCA_020889525.1_ASM2088952v1_genomic_BQFZ01000120.1	GCA_020889525.1_ASM2088952v1_genomic_BQFZ01000120.1	GCA_020889525.1_ASM2088952v1_genomic_BQFZ01000120.1	34	771	+	164	BETA-LACTAM	CARBAPENEM	ALLELEX	246	246	100	100	246	WP_003159548.1	subclass B1 metallo-beta-lactamase IMP-1	GCA_020889525.1_ASM2088952v1_genomic	Enterobacter hormaechei	Enterobacter hormaechei	Enterobacter cloacae	ecloacae	190	147	5471120	Japan	NA	SAMD00412792	PRJDB12305	42313	NA	shortread	2015	human	clinical	clinical	-	-	NA	AC082	AL120	Illumina	pathogen_isolate_browser_ncbi	No	AC082_AL120
GCA_020889565	Enterobacter hormaechei	ST190	1	blaIMP-1	GCA_020889565.1_ASM2088956v1_genomic_BQFY01000128.1	GCA_020889565.1_ASM2088956v1_genomic_BQFY01000128.1	GCA_020889565.1_ASM2088956v1_genomic_BQFY01000128.1	931	1668	-	164	BETA-LACTAM	CARBAPENEM	ALLELEX	246	246	100	100	246	WP_003159548.1	subclass B1 metallo-beta-lactamase IMP-1	GCA_020889565.1_ASM2088956v1_genomic	Enterobacter hormaechei	Enterobacter hormaechei	Enterobacter cloacae	ecloacae	190	174	5460561	Japan	NA	SAMD00412791	PRJDB12305	42312	NA	shortread	2015	human	clinical	clinical	-	-	NA	AC082	AL120	Illumina	pathogen_isolate_browser_ncbi	No	AC082_AL120
GCA_020889445	Enterobacter hormaechei	ST78	1	blaIMP-1	GCA_020889445.1_ASM2088944v1_genomic_BQGD01000056.1	GCA_020889445.1_ASM2088944v1_genomic_BQGD01000056.1	GCA_020889445.1_ASM2088944v1_genomic_BQGD01000056.1	9045	9782	-	1173	BETA-LACTAM	CARBAPENEM	ALLELEX	246	246	100	100	246	WP_003159548.1	subclass B1 metallo-beta-lactamase IMP-1	GCA_020889445.1_ASM2088944v1_genomic	Enterobacter hormaechei	Enterobacter hormaechei	Enterobacter cloacae	ecloacae	78	160	5100710	Japan	Tokyo	SAMD00412796	PRJDB12305	2016-07-26	missing	shortread	2016	human	clinical	clinical	-	-	NA	AC260	AL375	Illumina	blast_ncbi	No	AC260_AL375
GCA_020889425	Enterobacter roggenkampii	ST681	1	blaIMP-1	GCA_020889425.1_ASM2088942v1_genomic_BQGE01000161.1	GCA_020889425.1_ASM2088942v1_genomic_BQGE01000161.1	GCA_020889425.1_ASM2088942v1_genomic_BQGE01000161.1	1369	2106	+	1161	BETA-LACTAM	CARBAPENEM	ALLELEX	246	246	100	100	246	WP_003159548.1	subclass B1 metallo-beta-lactamase IMP-1	GCA_020889425.1_ASM2088942v1_genomic	Enterobacter roggenkampii	Enterobacter roggenkampii	Enterobacter cloacae	ecloacae	681	441	5262553	Japan	Tokyo	SAMD00412797	PRJDB12305	2016-08-16	missing	shortread	2016	human	clinical	clinical	-	-	NA	AD068	AM495	Illumina	blast_ncbi	No	AD068_AM495
GCA_020889465	Klebsiella variicola	ST1423	1	blaIMP-1	GCA_020889465.1_ASM2088946v1_genomic_BQGC01000022.1	GCA_020889465.1_ASM2088946v1_genomic_BQGC01000022.1	GCA_020889465.1_ASM2088946v1_genomic_BQGC01000022.1	2770	3507	-	538	BETA-LACTAM	CARBAPENEM	ALLELEX	246	246	100	100	246	WP_003159548.1	subclass B1 metallo-beta-lactamase IMP-1	GCA_020889465.1_ASM2088946v1_genomic	Klebsiella variicola	Klebsiella variicola subsp. variicola	Klebsiella pneumoniae	kpneumoniae	1423	367	6092218	Japan	Tokyo	SAMD00412795	PRJDB12305	2016-06-29	missing	shortread	2016	human	clinical	clinical	IncL/M	IncL/M	NA	AA002	AH526	Illumina	blast_ncbi	No	AA002_AH526
GCA_020889185	Citrobacter amalonaticus	ST758	1	blaIMP-1	GCA_020889185.1_ASM2088918v1_genomic_BQGS01000033.1	GCA_020889185.1_ASM2088918v1_genomic_BQGS01000033.1	GCA_020889185.1_ASM2088918v1_genomic_BQGS01000033.1	35017	35754	+	35	BETA-LACTAM	CARBAPENEM	ALLELEX	246	246	100	100	246	WP_003159548.1	subclass B1 metallo-beta-lactamase IMP-1	GCA_020889185.1_ASM2088918v1_genomic	Citrobacter amalonaticus	Citrobacter amalonaticus	Citrobacter amalonaticus	cfreundii	758	283	5349997	Japan	NA	SAMD00412811	PRJDB12305	42837	NA	shortread	2017	human	clinical	clinical	IncL/M	IncL/M	NA	AA002	AH526	Illumina	pathogen_isolate_browser_ncbi	No	AA002_AH526
GCA_020889405	Citrobacter farmeri	ST1200	1	blaIMP-1	GCA_020889405.1_ASM2088940v1_genomic_BQHD01000015.1	GCA_020889405.1_ASM2088940v1_genomic_BQHD01000015.1	GCA_020889405.1_ASM2088940v1_genomic_BQHD01000015.1	40651	41388	-	558	BETA-LACTAM	CARBAPENEM	ALLELEX	246	246	100	100	246	WP_003159548.1	subclass B1 metallo-beta-lactamase IMP-1	GCA_020889405.1_ASM2088940v1_genomic	Citrobacter farmeri	Citrobacter farmeri	Citrobacter farmeri	cfreundii	1200	47	5181449	Japan	NA	SAMD00412822	PRJDB12305	42871	NA	shortread	2017	human	clinical	clinical	-	-	NA	AA001	AH522	Illumina	pathogen_isolate_browser_ncbi	No	AA001_AH522
GCA_020889125	Citrobacter freundii	ST581	1	blaIMP-1	GCA_020889125.1_ASM2088912v1_genomic_BQGP01000016.1	GCA_020889125.1_ASM2088912v1_genomic_BQGP01000016.1	GCA_020889125.1_ASM2088912v1_genomic_BQGP01000016.1	59545	60282	+	35	BETA-LACTAM	CARBAPENEM	ALLELEX	246	246	100	100	246	WP_003159548.1	subclass B1 metallo-beta-lactamase IMP-1	GCA_020889125.1_ASM2088912v1_genomic	Citrobacter freundii	Citrobacter freundii	Citrobacter freundii	cfreundii	581	126	5167362	Japan	NA	SAMD00412808	PRJDB12305	42828	NA	shortread	2017	human	clinical	clinical	IncL/M	IncL/M	NA	AA002	AH526	Illumina	pathogen_isolate_browser_ncbi	No	AA002_AH526
GCA_020888965	Enterobacter asburiae	ST252	1	blaIMP-1	GCA_020888965.1_ASM2088896v1_genomic_BQGH01000062.1	GCA_020888965.1_ASM2088896v1_genomic_BQGH01000062.1	GCA_020888965.1_ASM2088896v1_genomic_BQGH01000062.1	1499	2236	-	529	BETA-LACTAM	CARBAPENEM	ALLELEX	246	246	100	100	246	WP_003159548.1	subclass B1 metallo-beta-lactamase IMP-1	GCA_020888965.1_ASM2088896v1_genomic	Enterobacter asburiae	Enterobacter asburiae	Enterobacter asburiae	ecloacae	252	164	5152533	Japan	NA	SAMD00412800	PRJDB12305	42846	NA	shortread	2017	human	clinical	clinical	-	-	NA	AC293	AL417	Illumina	pathogen_isolate_browser_ncbi	No	AC293_AL417
GCA_020889385	Enterobacter chengduensis	STNA	1	blaIMP-1	GCA_020889385.1_ASM2088938v1_genomic_BQHC01000117.1	GCA_020889385.1_ASM2088938v1_genomic_BQHC01000117.1	GCA_020889385.1_ASM2088938v1_genomic_BQHC01000117.1	6305	7042	+	569	BETA-LACTAM	CARBAPENEM	ALLELEX	246	246	100	100	246	WP_003159548.1	subclass B1 metallo-beta-lactamase IMP-1	GCA_020889385.1_ASM2088938v1_genomic	Enterobacter chengduensis	Enterobacter chengduensis	Enterobacter asburiae	ecloacae	NA	277	5417120	Japan	Tokyo	SAMD00412821	PRJDB12305	42845	missing	shortread	2017	human	clinical	clinical	-	-	NA	AC293	AL417	Illumina	blast_ncbi	No	AC293_AL417
GCA_020888985	Enterobacter hormaechei	ST148	1	blaIMP-11	GCA_020888985.1_ASM2088898v1_genomic_BQGI01000015.1	GCA_020888985.1_ASM2088898v1_genomic_BQGI01000015.1	GCA_020888985.1_ASM2088898v1_genomic_BQGI01000015.1	91623	92357	-	126	BETA-LACTAM	CARBAPENEM	ALLELEX	245	245	100	100	245	WP_063860573.1	subclass B1 metallo-beta-lactamase IMP-11	GCA_020888985.1_ASM2088898v1_genomic	Enterobacter hormaechei	Enterobacter hormaechei	Enterobacter cloacae	ecloacae	148	474	4966520	Japan	Tokyo	SAMD00412801	PRJDB12305	2017-05-08	missing	shortread	2017	human	clinical	clinical	IncL/M	IncL/M	NA	AA002	AH526	Illumina	blast_ncbi	No	AA002_AH526
GCA_020889245	Enterobacter hormaechei	ST170	1	blaIMP-1	GCA_020889245.1_ASM2088924v1_genomic_BQGV01000020.1	GCA_020889245.1_ASM2088924v1_genomic_BQGV01000020.1	GCA_020889245.1_ASM2088924v1_genomic_BQGV01000020.1	34276	35013	-	35	BETA-LACTAM	CARBAPENEM	ALLELEX	246	246	100	100	246	WP_003159548.1	subclass B1 metallo-beta-lactamase IMP-1	GCA_020889245.1_ASM2088924v1_genomic	Enterobacter hormaechei	Enterobacter hormaechei	Enterobacter cloacae	ecloacae	170	174	4980284	Japan	Tokyo	SAMD00412814	PRJDB12305	2017-04-17	missing	shortread	2017	human	clinical	clinical	IncL/M	IncL/M	NA	AA002	AH526	Illumina	blast_ncbi	No	AA002_AH526
GCA_020889265	Enterobacter hormaechei	ST148	1	blaIMP-11	GCA_020889265.1_ASM2088926v1_genomic_BQGW01000015.1	GCA_020889265.1_ASM2088926v1_genomic_BQGW01000015.1	GCA_020889265.1_ASM2088926v1_genomic_BQGW01000015.1	91623	92357	-	126	BETA-LACTAM	CARBAPENEM	ALLELEX	245	245	100	100	245	WP_063860573.1	subclass B1 metallo-beta-lactamase IMP-11	GCA_020889265.1_ASM2088926v1_genomic	Enterobacter hormaechei	Enterobacter hormaechei	Klebsiella pneumoniae	ecloacae	148	474	4966520	Japan	Tokyo	SAMD00412815	PRJDB12305	2017-04-17	missing	shortread	2017	human	clinical	clinical	IncL/M	IncL/M	NA	AA002	AH526	Illumina	blast_ncbi	No	AA002_AH526
GCA_020889065	Enterobacter ludwigii	ST15	1	blaIMP-1	GCA_020889065.1_ASM2088906v1_genomic_BQGM01000013.1	GCA_020889065.1_ASM2088906v1_genomic_BQGM01000013.1	GCA_020889065.1_ASM2088906v1_genomic_BQGM01000013.1	28986	29723	-	35	BETA-LACTAM	CARBAPENEM	ALLELEX	246	246	100	100	246	WP_003159548.1	subclass B1 metallo-beta-lactamase IMP-1	GCA_020889065.1_ASM2088906v1_genomic	Enterobacter ludwigii	Enterobacter ludwigii	Enterobacter cloacae	ecloacae	15	102	4901786	Japan	Tokyo	SAMD00412805	PRJDB12305	2017-04-17	missing	shortread	2017	human	clinical	clinical	IncL/M	IncL/M	NA	AA002	AH526	Illumina	blast_ncbi	No	AA002_AH526
GCA_020889005	Escherichia coli	ST744	1	blaIMP-1	GCA_020889005.1_ASM2088900v1_genomic_BQGJ01000042.1	GCA_020889005.1_ASM2088900v1_genomic_BQGJ01000042.1	GCA_020889005.1_ASM2088900v1_genomic_BQGJ01000042.1	5530	6267	-	35	BETA-LACTAM	CARBAPENEM	ALLELEX	246	246	100	100	246	WP_003159548.1	subclass B1 metallo-beta-lactamase IMP-1	GCA_020889005.1_ASM2088900v1_genomic	Escherichia coli	Escherichia coli / Shigella	Escherichia coli	ecoli	744	271	4753920	Japan	NA	SAMD00412802	PRJDB12305	42839	NA	shortread	2017	human	clinical	clinical	IncL/M	IncL/M	NA	AA002	AH526	Illumina	pathogen_isolate_browser_ncbi	No	AA002_AH526
GCA_020889025	Klebsiella grimontii	ST216	1	blaIMP-1	GCA_020889025.1_ASM2088902v1_genomic_BQGK01000028.1	GCA_020889025.1_ASM2088902v1_genomic_BQGK01000028.1	GCA_020889025.1_ASM2088902v1_genomic_BQGK01000028.1	31398	32135	+	35	BETA-LACTAM	CARBAPENEM	ALLELEX	246	246	100	100	246	WP_003159548.1	subclass B1 metallo-beta-lactamase IMP-1	GCA_020889025.1_ASM2088902v1_genomic	Klebsiella grimontii	Klebsiella grimontii	Enterobacter cloacae	koxytoca	216	285	6169189	Japan	Tokyo	SAMD00412803	PRJDB12305	2017-04-14	missing	shortread	2017	human	clinical	clinical	IncL/M	IncL/M	NA	AA002	AH526	Illumina	blast_ncbi	No	AA002_AH526
GCA_020889205	Klebsiella grimontii	ST215	1	blaIMP-1	GCA_020889205.1_ASM2088920v1_genomic_BQGT01000027.1	GCA_020889205.1_ASM2088920v1_genomic_BQGT01000027.1	GCA_020889205.1_ASM2088920v1_genomic_BQGT01000027.1	62121	62858	-	35	BETA-LACTAM	CARBAPENEM	ALLELEX	246	246	100	100	246	WP_003159548.1	subclass B1 metallo-beta-lactamase IMP-1	GCA_020889205.1_ASM2088920v1_genomic	Klebsiella grimontii	Klebsiella grimontii	Klebsiella oxytoca	koxytoca	215	255	6141175	Japan	Tokyo	SAMD00412812	PRJDB12305	2017-04-12	missing	shortread	2017	human	clinical	clinical	IncL/M	IncL/M	NA	AA002	AH526	Illumina	blast_ncbi	No	AA002_AH526
GCA_020889225	Klebsiella grimontii	ST215	1	blaIMP-1	GCA_020889225.1_ASM2088922v1_genomic_BQGU01000029.1	GCA_020889225.1_ASM2088922v1_genomic_BQGU01000029.1	GCA_020889225.1_ASM2088922v1_genomic_BQGU01000029.1	15746	16483	+	35	BETA-LACTAM	CARBAPENEM	ALLELEX	246	246	100	100	246	WP_003159548.1	subclass B1 metallo-beta-lactamase IMP-1	GCA_020889225.1_ASM2088922v1_genomic	Klebsiella grimontii	Klebsiella grimontii	Klebsiella oxytoca	koxytoca	215	589	6955482	Japan	NA	SAMD00412813	PRJDB12305	42842	NA	shortread	2017	human	clinical	clinical	IncL/M	IncL/M	NA	AA002	AH526	Illumina	pathogen_isolate_browser_ncbi	No	AA002_AH526
GCA_020889285	Klebsiella grimontii	ST216	1	blaIMP-1	GCA_020889285.1_ASM2088928v1_genomic_BQGX01000030.1	GCA_020889285.1_ASM2088928v1_genomic_BQGX01000030.1	GCA_020889285.1_ASM2088928v1_genomic_BQGX01000030.1	40668	41405	-	35	BETA-LACTAM	CARBAPENEM	ALLELEX	246	246	100	100	246	WP_003159548.1	subclass B1 metallo-beta-lactamase IMP-1	GCA_020889285.1_ASM2088928v1_genomic	Klebsiella grimontii	Klebsiella grimontii	Klebsiella oxytoca	koxytoca	216	381	6299637	Japan	Tokyo	SAMD00412816	PRJDB12305	2017-04-17	missing	shortread	2017	human	clinical	clinical	IncL/M	IncL/M	NA	AA002	AH526	Illumina	blast_ncbi	No	AA002_AH526
GCA_020889105	Klebsiella michiganensis	ST217	1	blaIMP-1	GCA_020889105.1_ASM2088910v1_genomic_BQGO01000031.1	GCA_020889105.1_ASM2088910v1_genomic_BQGO01000031.1	GCA_020889105.1_ASM2088910v1_genomic_BQGO01000031.1	46795	47532	+	35	BETA-LACTAM	CARBAPENEM	ALLELEX	246	246	100	100	246	WP_003159548.1	subclass B1 metallo-beta-lactamase IMP-1	GCA_020889105.1_ASM2088910v1_genomic	Klebsiella michiganensis	Klebsiella michiganensis	Klebsiella oxytoca	koxytoca	217	133	6222847	Japan	Tokyo	SAMD00412807	PRJDB12305	2017-03-21	missing	shortread	2017	human	clinical	clinical	IncL/M	IncL/M	NA	AA002	AH526	Illumina	blast_ncbi	No	AA002_AH526
GCA_020889085	Klebsiella pneumoniae	ST107	1	blaIMP-1	GCA_020889085.1_ASM2088908v1_genomic_BQGN01000023.1	GCA_020889085.1_ASM2088908v1_genomic_BQGN01000023.1	GCA_020889085.1_ASM2088908v1_genomic_BQGN01000023.1	58911	59648	+	824	BETA-LACTAM	CARBAPENEM	ALLELEX	246	246	100	100	246	WP_003159548.1	subclass B1 metallo-beta-lactamase IMP-1	GCA_020889085.1_ASM2088908v1_genomic	Klebsiella pneumoniae	Klebsiella pneumoniae	Klebsiella pneumoniae	kpneumoniae	107	106	5375307	Japan	NA	SAMD00412806	PRJDB12305	42829	NA	shortread	2017	human	clinical	clinical	IncL/M	IncL/M	NA	AA002	AH528	Illumina	pathogen_isolate_browser_ncbi	No	AA002_AH528
GCA_020889145	Klebsiella pneumoniae	ST107	1	blaIMP-1	GCA_020889145.1_ASM2088914v1_genomic_BQGQ01000023.1	GCA_020889145.1_ASM2088914v1_genomic_BQGQ01000023.1	GCA_020889145.1_ASM2088914v1_genomic_BQGQ01000023.1	1499	2236	-	824	BETA-LACTAM	CARBAPENEM	ALLELEX	246	246	100	100	246	WP_003159548.1	subclass B1 metallo-beta-lactamase IMP-1	GCA_020889145.1_ASM2088914v1_genomic	Klebsiella pneumoniae	Klebsiella pneumoniae	Klebsiella pneumoniae	kpneumoniae	107	170	5475369	Japan	NA	SAMD00412809	PRJDB12305	42839	NA	shortread	2017	human	clinical	clinical	IncL/M	IncL/M	NA	AA002	AH526	Illumina	pathogen_isolate_browser_ncbi	No	AA002_AH526
GCA_020889305	Klebsiella pneumoniae	ST461	1	blaIMP-1	GCA_020889305.1_ASM2088930v1_genomic_BQGY01000025.1	GCA_020889305.1_ASM2088930v1_genomic_BQGY01000025.1	GCA_020889305.1_ASM2088930v1_genomic_BQGY01000025.1	55293	56030	+	35	BETA-LACTAM	CARBAPENEM	ALLELEX	246	246	100	100	246	WP_003159548.1	subclass B1 metallo-beta-lactamase IMP-1	GCA_020889305.1_ASM2088930v1_genomic	Klebsiella pneumoniae	Klebsiella pneumoniae	Klebsiella pneumoniae	kpneumoniae	461	202	5891447	Japan	NA	SAMD00412817	PRJDB12305	42842	NA	shortread	2017	human	clinical	clinical	IncL/M	IncL/M	NA	AA002	AH526	Illumina	pathogen_isolate_browser_ncbi	No	AA002_AH526
GCA_020889345	Klebsiella pneumoniae	ST461	1	blaIMP-1	GCA_020889345.1_ASM2088934v1_genomic_BQHA01000117.1	GCA_020889345.1_ASM2088934v1_genomic_BQHA01000117.1	GCA_020889345.1_ASM2088934v1_genomic_BQHA01000117.1	673	1410	+	1486	BETA-LACTAM	CARBAPENEM	ALLELEX	246	246	100	100	246	WP_003159548.1	subclass B1 metallo-beta-lactamase IMP-1	GCA_020889345.1_ASM2088934v1_genomic	Klebsiella pneumoniae	Klebsiella pneumoniae	Klebsiella pneumoniae	kpneumoniae	461	320	6071553	Japan	NA	SAMD00412819	PRJDB12305	42842	NA	shortread	2017	human	clinical	clinical	-	-	NA	AC293	AL417	Illumina	pathogen_isolate_browser_ncbi	No	AC293_AL417
GCA_020888925	Klebsiella quasipneumoniae	ST1308	1	blaIMP-1	GCA_020888925.1_ASM2088892v1_genomic_BQGF01000049.1	GCA_020888925.1_ASM2088892v1_genomic_BQGF01000049.1	GCA_020888925.1_ASM2088892v1_genomic_BQGF01000049.1	1499	2236	-	529	BETA-LACTAM	CARBAPENEM	ALLELEX	246	246	100	100	246	WP_003159548.1	subclass B1 metallo-beta-lactamase IMP-1	GCA_020888925.1_ASM2088892v1_genomic	Klebsiella quasipneumoniae	Klebsiella quasipneumoniae subsp. similipneumoniae	Klebsiella pneumoniae	kpneumoniae	1308	156	5456030	Japan	Tokyo	SAMD00412798	PRJDB12305	2017-03-16	missing	shortread	2017	human	clinical	clinical	-	-	NA	AC293	AL417	Illumina	blast_ncbi	No	AC293_AL417
GCA_020888945	Klebsiella variicola	ST1423	1	blaIMP-1	GCA_020888945.1_ASM2088894v1_genomic_BQGG01000023.1	GCA_020888945.1_ASM2088894v1_genomic_BQGG01000023.1	GCA_020888945.1_ASM2088894v1_genomic_BQGG01000023.1	35188	35925	+	35	BETA-LACTAM	CARBAPENEM	ALLELEX	246	246	100	100	246	WP_003159548.1	subclass B1 metallo-beta-lactamase IMP-1	GCA_020888945.1_ASM2088894v1_genomic	Klebsiella variicola	Klebsiella variicola subsp. variicola	Klebsiella pneumoniae	kpneumoniae	1423	285	6067803	Japan	Tokyo	SAMD00412799	PRJDB12305	2017-04-17	missing	shortread	2017	human	clinical	clinical	IncL/M	IncL/M	NA	AA002	AH526	Illumina	blast_ncbi	No	AA002_AH526
GCA_020889165	Klebsiella variicola	ST1423	1	blaIMP-1	GCA_020889165.1_ASM2088916v1_genomic_BQGR01000026.1	GCA_020889165.1_ASM2088916v1_genomic_BQGR01000026.1	GCA_020889165.1_ASM2088916v1_genomic_BQGR01000026.1	40722	41459	-	35	BETA-LACTAM	CARBAPENEM	ALLELEX	246	246	100	100	246	WP_003159548.1	subclass B1 metallo-beta-lactamase IMP-1	GCA_020889165.1_ASM2088916v1_genomic	Klebsiella variicola	Klebsiella variicola subsp. variicola	Klebsiella pneumoniae	kpneumoniae	1423	248	6057451	Japan	Tokyo	SAMD00412810	PRJDB12305	2017-04-12	missing	shortread	2017	human	clinical	clinical	IncL/M	IncL/M	NA	AA002	AH526	Illumina	blast_ncbi	No	AA002_AH526
GCA_020889325	Klebsiella variicola	ST1423	1	blaIMP-1	GCA_020889325.1_ASM2088932v1_genomic_BQGZ01000025.1	GCA_020889325.1_ASM2088932v1_genomic_BQGZ01000025.1	GCA_020889325.1_ASM2088932v1_genomic_BQGZ01000025.1	40717	41454	-	35	BETA-LACTAM	CARBAPENEM	ALLELEX	246	246	100	100	246	WP_003159548.1	subclass B1 metallo-beta-lactamase IMP-1	GCA_020889325.1_ASM2088932v1_genomic	Klebsiella variicola	Klebsiella variicola subsp. variicola	Klebsiella pneumoniae	kpneumoniae	1423	216	6081724	Japan	Tokyo	SAMD00412818	PRJDB12305	2017-04-17	missing	shortread	2017	human	clinical	clinical	IncL/M	IncL/M	NA	AA002	AH526	Illumina	blast_ncbi	No	AA002_AH526
GCA_020889365	Phytobacter ursingii	STNA	1	blaIMP-1	GCA_020889365.1_ASM2088936v1_genomic_BQHB01000050.1	GCA_020889365.1_ASM2088936v1_genomic_BQHB01000050.1	GCA_020889365.1_ASM2088936v1_genomic_BQHB01000050.1	23866	24603	+	35	BETA-LACTAM	CARBAPENEM	ALLELEX	246	246	100	100	246	WP_003159548.1	subclass B1 metallo-beta-lactamase IMP-1	GCA_020889365.1_ASM2088936v1_genomic	Phytobacter ursingii	Phytobacter ursingii	Enterobacter hormaechei	-	NA	259	5937043	Japan	NA	SAMD00412820	PRJDB12305	42842	NA	shortread	2017	human	clinical	clinical	IncL/M	IncL/M	NA	AA002	AH526	Illumina	pathogen_isolate_browser_ncbi	No	AA002_AH526
GCA_020889045	Serratia marcescens	CG14	1	blaIMP-1	GCA_020889045.1_ASM2088904v1_genomic_BQGL01000025.1	GCA_020889045.1_ASM2088904v1_genomic_BQGL01000025.1	GCA_020889045.1_ASM2088904v1_genomic_BQGL01000025.1	3800	4537	-	630	BETA-LACTAM	CARBAPENEM	ALLELEX	246	246	100	100	246	WP_003159548.1	subclass B1 metallo-beta-lactamase IMP-1	GCA_020889045.1_ASM2088904v1_genomic	Serratia marcescens	Serratia marcescens	Serratia marcescens	-	NA	359	5470021	Japan	Tokyo	SAMD00412804	PRJDB12305	42853	missing	shortread	2017	human	clinical	clinical	IncL/M	IncL/M	NA	AA002	AH528	Illumina	blast_ncbi	No	AA002_AH528
GCA_020886175	Comamonas thiooxydans	STNA	1	blaIMP-1	GCA_020886175.1_ASM2088617v1_genomic_AP025194.1	GCA_020886175.1_ASM2088617v1_genomic_AP025194.1	GCA_020886175.1_ASM2088617v1_genomic_AP025194.1	4783	5520	+	745	BETA-LACTAM	CARBAPENEM	ALLELEX	246	246	100	100	246	WP_003159548.1	subclass B1 metallo-beta-lactamase IMP-1	GCA_020886175.1_ASM2088617v1_genomic	Comamonas thiooxydans	unknown	Comamonas thiooxydans	-	NA	3	5620102	Japan	Japan	SAMD00411011	PRJDB12422	2019	Japan	longread/hybrid	2019	human	clinical	clinical	rep_cluster_429	rep_cluster_429	NA	AC080	AL117	unknown_longread	blast_ncbi	Yes	AC080_AL117
GCA_022611715	Enterobacter asburiae	ST252	5	blaIMP-1	GCA_022611715.1_PDT001230155.1_genomic_DAGWKI010000041.1	GCA_022611715.1_PDT001230155.1_genomic_DAGWKI010000041.1	GCA_022611715.1_PDT001230155.1_genomic_DAGWKI010000041.1,GCA_022611715.1_PDT001230155.1_genomic_DAGWKI010000088.1	9024	9761	-	30, 33	BETA-LACTAM	CARBAPENEM	ALLELEX	246	246	100	100	246	WP_003159548.1	subclass B1 metallo-beta-lactamase IMP-1	GCA_022611715.1_PDT001230155.1_genomic	Enterobacter asburiae	Enterobacter asburiae	Enterobacter asburiae	ecloacae	252	92	5233145	Japan	Tokyo	SAMD00431573	PRJDB12737	2016	Japan:Tokyo	shortread	2016	human	clinical	clinical	-	-	NA	AD982, AC293	AN680, AL418	Illumina	pathogen_isolate_browser_ncbi	No	AD982, AC293_AN680, AL418
DRR334936	Enterobacter asburiae	ST252	1	blaIMP-1	DRR334936_41	DRR334936_41	DRR334936_41	9028	9765	-	30	BETA-LACTAM	CARBAPENEM	ALLELEX	246	246	100	100	246	WP_003159548.1	subclass B1 metallo-beta-lactamase IMP-1	DRR334936	Enterobacter asburiae	Enterobacter asburiae	Enterobacter cloacae	ecloacae	252	105	5185018	Japan	Tokyo	SAMD00431581	PRJDB12737	2017	Japan:Tokyo	shortread	2017	human	clinical	clinical	-	-	NA	AD982	AN680	Illumina	pathogen_isolate_browser_ncbi	No	AD982_AN680
GCA_021594965	Enterobacter asburiae	ST252	5	blaIMP-1	GCA_021594965.1_PDT001230156.1_genomic_DAFOOK010000040.1	GCA_021594965.1_PDT001230156.1_genomic_DAFOOK010000040.1	GCA_021594965.1_PDT001230156.1_genomic_DAFOOK010000040.1,GCA_021594965.1_PDT001230156.1_genomic_DAFOOK010000105.1	9023	9760	-	30, 969	BETA-LACTAM	CARBAPENEM	ALLELEX	246	246	100	100	246	WP_003159548.1	subclass B1 metallo-beta-lactamase IMP-1	GCA_021594965.1_PDT001230156.1_genomic	Enterobacter asburiae	Enterobacter asburiae	Enterobacter asburiae	ecloacae	252	109	5206542	Japan	Tokyo	SAMD00431578	PRJDB12737	2017	Japan:Tokyo	shortread	2017	human	clinical	clinical	-	-	NA	AD982, AC293	AN680, AL418	Illumina	pathogen_isolate_browser_ncbi	No	AD982, AC293_AN680, AL418
DRR334937	Enterobacter chengduensis	ST414	1	blaIMP-1	DRR334937_53	DRR334937_53	DRR334937_53	9925	10662	+	30	BETA-LACTAM	CARBAPENEM	ALLELEX	246	246	100	100	246	WP_003159548.1	subclass B1 metallo-beta-lactamase IMP-1	DRR334937	Enterobacter chengduensis	Enterobacter chengduensis	Enterobacter cloacae	ecloacae	414	112	5325686	Japan	Tokyo	SAMD00431582	PRJDB12737	2017	Japan:Tokyo	shortread	2017	human	clinical	clinical	-	-	NA	AD982	AN680	Illumina	pathogen_isolate_browser_ncbi	No	AD982_AN680
DRR334935	Enterobacter hormaechei	ST175	1	blaIMP-1	DRR334935_35	DRR334935_35	DRR334935_35	4610	5347	+	415	BETA-LACTAM	CARBAPENEM	ALLELEX	246	246	100	100	246	WP_003159548.1	subclass B1 metallo-beta-lactamase IMP-1	DRR334935	Enterobacter hormaechei	Enterobacter hormaechei	Enterobacter cloacae	ecloacae	175	99	5373755	Japan	Tokyo	SAMD00431580	PRJDB12737	2017	Japan:Tokyo	shortread	2017	human	clinical	clinical	-	-	NA	AC260	AL375	Illumina	pathogen_isolate_browser_ncbi	No	AC260_AL375
DRR334938	Enterobacter asburiae	ST252	1	blaIMP-1	DRR334938_42	DRR334938_42	DRR334938_42	9925	10662	+	30	BETA-LACTAM	CARBAPENEM	ALLELEX	246	246	100	100	246	WP_003159548.1	subclass B1 metallo-beta-lactamase IMP-1	DRR334938	Enterobacter asburiae	Enterobacter asburiae	Enterobacter cloacae	ecloacae	252	112	5202990	Japan	Tokyo	SAMD00431583	PRJDB12737	2018	Japan:Tokyo	shortread	2018	human	clinical	clinical	-	-	NA	AD982	AN680	Illumina	pathogen_isolate_browser_ncbi	No	AD982_AN680
DRR334940	Enterobacter chengduensis	ST414	1	blaIMP-1	DRR334940_73	DRR334940_73	DRR334940_73	9025	9762	-	30	BETA-LACTAM	CARBAPENEM	ALLELEX	246	246	100	100	246	WP_003159548.1	subclass B1 metallo-beta-lactamase IMP-1	DRR334940	Enterobacter chengduensis	Enterobacter chengduensis	Enterobacter cloacae	ecloacae	414	406	5283214	Japan	Tokyo	SAMD00431571	PRJDB12737	2018	Japan:Tokyo	shortread	2018	human	clinical	clinical	-	-	NA	AD982	AN680	Illumina	pathogen_isolate_browser_ncbi	No	AD982_AN680
DRR334934	Enterobacter hormaechei	ST93	1	blaIMP-1	DRR334934_14	DRR334934_14	DRR334934_14	74608	75345	-	267	BETA-LACTAM	CARBAPENEM	ALLELEX	246	246	100	100	246	WP_003159548.1	subclass B1 metallo-beta-lactamase IMP-1	DRR334934	Enterobacter hormaechei	Enterobacter hormaechei	Enterobacter cloacae	ecloacae	93	93	5099148	Japan	Tokyo	SAMD00431579	PRJDB12737	2018	Japan:Tokyo	shortread	2018	human	clinical	clinical	IncL/M	IncL/M	NA	AA002	AH526	Illumina	pathogen_isolate_browser_ncbi	No	AA002_AH526
DRR334941	Enterobacter hormaechei	ST175	1	blaIMP-1	DRR334941_69	DRR334941_69	DRR334941_69	39	776	+	395	BETA-LACTAM	CARBAPENEM	ALLELEX	246	246	100	100	246	WP_003159548.1	subclass B1 metallo-beta-lactamase IMP-1	DRR334941	Enterobacter hormaechei	Enterobacter hormaechei	Enterobacter cloacae	ecloacae	175	120	5539769	Japan	Tokyo	SAMD00431569	PRJDB12737	2018	Japan:Tokyo	shortread	2018	human	clinical	clinical	-	-	NA	AC291	AL414	Illumina	pathogen_isolate_browser_ncbi	No	AC291_AL414
DRR334939	Enterobacter kobei	ST56	1	blaIMP-1	DRR334939_30	DRR334939_30	DRR334939_30	9025	9762	-	30	BETA-LACTAM	CARBAPENEM	ALLELEX	246	246	100	100	246	WP_003159548.1	subclass B1 metallo-beta-lactamase IMP-1	DRR334939	Enterobacter kobei	Enterobacter kobei	Enterobacter cloacae	ecloacae	56	71	5240572	Japan	Tokyo	SAMD00431584	PRJDB12737	2018	Japan:Tokyo	shortread	2018	human	clinical	clinical	-	-	NA	AC260	AL375	Illumina	pathogen_isolate_browser_ncbi	No	AC260_AL375
DRR334942	Enterobacter chengduensis	ST414	1	blaIMP-1	DRR334942_59	DRR334942_59	DRR334942_59	10886	11623	+	636	BETA-LACTAM	CARBAPENEM	ALLELEX	246	246	100	100	246	WP_003159548.1	subclass B1 metallo-beta-lactamase IMP-1	DRR334942	Enterobacter chengduensis	Enterobacter chengduensis	Enterobacter cloacae	ecloacae	414	113	5488699	Japan	Tokyo	SAMD00431570	PRJDB12737	2019	Japan:Tokyo	shortread	2019	human	clinical	clinical	-	-	NA	AA667	AI942	Illumina	pathogen_isolate_browser_ncbi	No	AA667_AI942
DRR334943	Enterobacter chengduensis	ST414	1	blaIMP-1	DRR334943_26	DRR334943_26	DRR334943_26	64719	65456	-	35	BETA-LACTAM	CARBAPENEM	ALLELEX	246	246	100	100	246	WP_003159548.1	subclass B1 metallo-beta-lactamase IMP-1	DRR334943	Enterobacter chengduensis	Enterobacter chengduensis	Enterobacter cloacae	ecloacae	414	89	5198149	Japan	Tokyo	SAMD00431572	PRJDB12737	2019	Japan:Tokyo	shortread	2019	human	clinical	clinical	-	-	NA	AA002	AH526	Illumina	pathogen_isolate_browser_ncbi	No	AA002_AH526
GCA_022846575	Escherichia coli	ST69	1	blaIMP-6	GCA_022846575.1_ASM2284657v1_genomic_AP025660.1	GCA_022846575.1_ASM2284657v1_genomic_AP025660.1	GCA_022846575.1_ASM2284657v1_genomic_AP025660.1	5191	5928	+	160	BETA-LACTAM	CARBAPENEM	ALLELEX	246	246	100	100	246	WP_032492096.1	subclass B1 metallo-beta-lactamase IMP-6	GCA_022846575.1_ASM2284657v1_genomic	Escherichia coli	Escherichia coli / Shigella	Escherichia coli	ecoli	69	5	5196748	Japan	NA	SAMD00441897	PRJDB13001	2013	NA	longread/hybrid	2013	NA	clinical	human	IncN	IncN	NA	AA552	AI753	unknown_longread	pathogen_isolate_browser_ncbi	Yes	AA552_AI753
GCA_023170005	Escherichia coli	ST69	1	blaIMP-6	GCA_023170005.1_ASM2317000v1_genomic_AP025665.1	GCA_023170005.1_ASM2317000v1_genomic_AP025665.1	GCA_023170005.1_ASM2317000v1_genomic_AP025665.1	21601	22338	-	1503	BETA-LACTAM	CARBAPENEM	ALLELEX	246	246	100	100	246	WP_032492096.1	subclass B1 metallo-beta-lactamase IMP-6	GCA_023170005.1_ASM2317000v1_genomic	Escherichia coli	Escherichia coli / Shigella	Escherichia coli	ecoli	69	5	5168239	Japan	NA	SAMD00441898	PRJDB13001	2021	NA	longread/hybrid	2021	NA	clinical	human	IncN	IncN	NA	AA552	AI748	unknown_longread	pathogen_isolate_browser_ncbi	Yes	AA552_AI748
GCA_026012675	Pseudomonas aeruginosa	ST357	1	blaIMP-15	GCA_026012675.1_ASM2601267v1_genomic_BSAM01000085.1	GCA_026012675.1_ASM2601267v1_genomic_BSAM01000085.1	GCA_026012675.1_ASM2601267v1_genomic_BSAM01000085.1	10680	11417	-	53	BETA-LACTAM	CARBAPENEM	ALLELEX	246	246	100	100	246	WP_063860575.1	subclass B1 metallo-beta-lactamase IMP-15	GCA_026012675.1_ASM2601267v1_genomic	Pseudomonas aeruginosa	unknown	Pseudomonas aeruginosa	paeruginosa	357	162	7373294	Vietnam	Hanoi	SAMD00444564	PRJDB13100	2011	Viet Nam:Hanoi	shortread	2011	NA	clinical	human	-	-	NA	AC411	AL593	Illumina	pathogen_isolate_browser_ncbi	No	AC411_AL593
GCA_026012695	Pseudomonas aeruginosa	ST3151	1	blaIMP-15	GCA_026012695.1_ASM2601269v1_genomic_BSAN01000116.1	GCA_026012695.1_ASM2601269v1_genomic_BSAN01000116.1	GCA_026012695.1_ASM2601269v1_genomic_BSAN01000116.1	766	1503	-	950	BETA-LACTAM	CARBAPENEM	ALLELEX	246	246	100	100	246	WP_063860575.1	subclass B1 metallo-beta-lactamase IMP-15	GCA_026012695.1_ASM2601269v1_genomic	Pseudomonas aeruginosa	unknown	Pseudomonas aeruginosa	paeruginosa	3151	185	7049669	Vietnam	Hanoi	SAMD00444565	PRJDB13100	2012	Viet Nam:Hanoi	shortread	2012	NA	clinical	human	-	-	NA	AD091	AM521	Illumina	pathogen_isolate_browser_ncbi	No	AD091_AM521
GCA_026012735	Pseudomonas aeruginosa	ST3151	1	blaIMP-15	GCA_026012735.1_ASM2601273v1_genomic_BSAP01000068.1	GCA_026012735.1_ASM2601273v1_genomic_BSAP01000068.1	GCA_026012735.1_ASM2601273v1_genomic_BSAP01000068.1	12062	12799	-	506	BETA-LACTAM	CARBAPENEM	ALLELEX	246	246	100	100	246	WP_063860575.1	subclass B1 metallo-beta-lactamase IMP-15	GCA_026012735.1_ASM2601273v1_genomic	Pseudomonas aeruginosa	unknown	Pseudomonas aeruginosa	paeruginosa	3151	129	7006749	Vietnam	Hanoi	SAMD00444567	PRJDB13100	2012	Viet Nam:Hanoi	shortread	2012	NA	clinical	human	-	-	NA	AC411	AL593	Illumina	pathogen_isolate_browser_ncbi	No	AC411_AL593
GCA_026012755	Pseudomonas aeruginosa	ST360	1	blaIMP-15	GCA_026012755.1_ASM2601275v1_genomic_BSAQ01000080.1	GCA_026012755.1_ASM2601275v1_genomic_BSAQ01000080.1	GCA_026012755.1_ASM2601275v1_genomic_BSAQ01000080.1	125	862	+	53	BETA-LACTAM	CARBAPENEM	ALLELEX	246	246	100	100	246	WP_063860575.1	subclass B1 metallo-beta-lactamase IMP-15	GCA_026012755.1_ASM2601275v1_genomic	Pseudomonas aeruginosa	unknown	Pseudomonas aeruginosa	paeruginosa	360	143	7130037	Vietnam	Hanoi	SAMD00444568	PRJDB13100	2012	Viet Nam:Hanoi	shortread	2012	NA	clinical	human	-	-	NA	AC411	AL593	Illumina	pathogen_isolate_browser_ncbi	No	AC411_AL593
GCA_026012775	Pseudomonas aeruginosa	ST360	1	blaIMP-15	GCA_026012775.1_ASM2601277v1_genomic_BSAR01000076.1	GCA_026012775.1_ASM2601277v1_genomic_BSAR01000076.1	GCA_026012775.1_ASM2601277v1_genomic_BSAR01000076.1	10680	11417	-	53	BETA-LACTAM	CARBAPENEM	ALLELEX	246	246	100	100	246	WP_063860575.1	subclass B1 metallo-beta-lactamase IMP-15	GCA_026012775.1_ASM2601277v1_genomic	Pseudomonas aeruginosa	unknown	Pseudomonas aeruginosa	paeruginosa	360	132	7132288	Vietnam	Hanoi	SAMD00444569	PRJDB13100	2012	Viet Nam:Hanoi	shortread	2012	NA	clinical	human	-	-	NA	AC411	AL593	Illumina	pathogen_isolate_browser_ncbi	No	AC411_AL593
GCA_026012795	Pseudomonas aeruginosa	ST3359	1	blaIMP-15	GCA_026012795.1_ASM2601279v1_genomic_BSAS01000101.1	GCA_026012795.1_ASM2601279v1_genomic_BSAS01000101.1	GCA_026012795.1_ASM2601279v1_genomic_BSAS01000101.1	116	853	+	53	BETA-LACTAM	CARBAPENEM	ALLELEX	246	246	100	100	246	WP_063860575.1	subclass B1 metallo-beta-lactamase IMP-15	GCA_026012795.1_ASM2601279v1_genomic	Pseudomonas aeruginosa	unknown	Pseudomonas aeruginosa	paeruginosa	3359	154	7127988	Vietnam	Hanoi	SAMD00444570	PRJDB13100	2013	Viet Nam:Hanoi	shortread	2013	NA	clinical	human	-	-	NA	AC411	AL593	Illumina	pathogen_isolate_browser_ncbi	No	AC411_AL593
GCA_026012875	Pseudomonas aeruginosa	ST235	1	blaIMP-26	GCA_026012875.1_ASM2601287v1_genomic_BSAW01000033.1	GCA_026012875.1_ASM2601287v1_genomic_BSAW01000033.1	GCA_026012875.1_ASM2601287v1_genomic_BSAW01000033.1	79917	80654	-	39	BETA-LACTAM	CARBAPENEM	ALLELEX	246	246	100	100	246	WP_060614779.1	subclass B1 metallo-beta-lactamase IMP-26	GCA_026012875.1_ASM2601287v1_genomic	Pseudomonas aeruginosa	unknown	Pseudomonas aeruginosa	paeruginosa	235	64	6451739	Vietnam	Hanoi	SAMD00444574	PRJDB13100	2014	Viet Nam:Hanoi	shortread	2014	NA	clinical	human	-	-	NA	AC082	AL121	Illumina	pathogen_isolate_browser_ncbi	No	AC082_AL121
GCA_023710465	Enterobacter hormaechei	ST78	8	blaIMP-1	GCA_023710465.1_ASM2371046v1_genomic_BRHT01000041.1	GCA_023710465.1_ASM2371046v1_genomic_BRHT01000041.1	GCA_023710465.1_ASM2371046v1_genomic_BRHT01000041.1	9102	9839	-	30	BETA-LACTAM	CARBAPENEM	ALLELEX	246	246	100	100	246	WP_003159548.1	subclass B1 metallo-beta-lactamase IMP-1	GCA_023710465.1_ASM2371046v1_genomic	Enterobacter hormaechei	Enterobacter hormaechei	Enterobacter hormaechei	ecloacae	78	777	5223104	Japan	Aichi	SAMD00490856	PRJDB13516	41647	Japan:Aichi	shortread	2014	not collected	clinical	human	-	-	NA	AD982	AN680	NA	pathogen_isolate_browser_ncbi	No	AD982_AN680
GCA_023710505	Enterobacter hormaechei	ST78	10	blaIMP-1	GCA_023710505.1_ASM2371050v1_genomic_BRHV01000046.1	GCA_023710505.1_ASM2371050v1_genomic_BRHV01000046.1	GCA_023710505.1_ASM2371050v1_genomic_BRHV01000046.1	10002	10739	+	614	BETA-LACTAM	CARBAPENEM	ALLELEX	246	246	100	100	246	WP_003159548.1	subclass B1 metallo-beta-lactamase IMP-1	GCA_023710505.1_ASM2371050v1_genomic	Enterobacter hormaechei	Enterobacter hormaechei	Enterobacter hormaechei	ecloacae	78	475	5236340	Japan	Aichi	SAMD00490857	PRJDB13516	41887	Japan:Aichi	shortread	2014	not collected	clinical	human	-	-	NA	AD982	AN680	NA	pathogen_isolate_browser_ncbi	No	AD982_AN680
GCA_023710545	Enterobacter hormaechei	ST78	11	blaIMP-1	GCA_023710545.1_ASM2371054v1_genomic_BRHX01000048.1	GCA_023710545.1_ASM2371054v1_genomic_BRHX01000048.1	GCA_023710545.1_ASM2371054v1_genomic_BRHX01000048.1	1370	2107	+	33	BETA-LACTAM	CARBAPENEM	ALLELEX	246	246	100	100	246	WP_003159548.1	subclass B1 metallo-beta-lactamase IMP-1	GCA_023710545.1_ASM2371054v1_genomic	Enterobacter hormaechei	Enterobacter hormaechei	Enterobacter hormaechei	ecloacae	78	443	4988627	Japan	Aichi	SAMD00490858	PRJDB13516	41977	Japan:Aichi	shortread	2014	not collected	clinical	human	-	-	NA	AC293	AL418	NA	pathogen_isolate_browser_ncbi	No	AC293_AL418
GCA_023710605	Enterobacter hormaechei	ST78	5	blaIMP-1	GCA_023710605.1_ASM2371060v1_genomic_BRIA01000053.1	GCA_023710605.1_ASM2371060v1_genomic_BRIA01000053.1	GCA_023710605.1_ASM2371060v1_genomic_BRIA01000053.1	10745	11482	+	26	BETA-LACTAM	CARBAPENEM	ALLELEX	246	246	100	100	246	WP_003159548.1	subclass B1 metallo-beta-lactamase IMP-1	GCA_023710605.1_ASM2371060v1_genomic	Enterobacter hormaechei	Enterobacter hormaechei	Enterobacter hormaechei	ecloacae	78	651	5281724	Japan	Aichi	SAMD00490859	PRJDB13516	41924	Japan:Aichi	shortread	2014	not collected	clinical	human	-	-	NA	AD982	AN680	NA	pathogen_isolate_browser_ncbi	No	AD982_AN680
GCA_023711225	Enterobacter hormaechei	ST133	7	blaIMP-1	GCA_023711225.1_ASM2371122v1_genomic_BRJF01000042.1	GCA_023711225.1_ASM2371122v1_genomic_BRJF01000042.1	GCA_023711225.1_ASM2371122v1_genomic_BRJF01000042.1	5490	6227	+	30	BETA-LACTAM	CARBAPENEM	ALLELEX	246	246	100	100	246	WP_003159548.1	subclass B1 metallo-beta-lactamase IMP-1	GCA_023711225.1_ASM2371122v1_genomic	Enterobacter hormaechei	Enterobacter hormaechei	Enterobacter hormaechei	ecloacae	133	577	5361775	Japan	Aichi	SAMD00490872	PRJDB13516	41774	Japan:Aichi	shortread	2014	not collected	clinical	human	-	-	NA	AC260	AL375	NA	pathogen_isolate_browser_ncbi	No	AC260_AL375
GCA_023709785	Enterobacter hormaechei	ST78	5	blaIMP-1	GCA_023709785.1_ASM2370978v1_genomic_BRGL01000054.1	GCA_023709785.1_ASM2370978v1_genomic_BRGL01000054.1	GCA_023709785.1_ASM2370978v1_genomic_BRGL01000054.1	141	878	+	10	BETA-LACTAM	CARBAPENEM	ALLELEX	246	246	100	100	246	WP_003159548.1	subclass B1 metallo-beta-lactamase IMP-1	GCA_023709785.1_ASM2370978v1_genomic	Enterobacter hormaechei	Enterobacter hormaechei	Enterobacter hormaechei	ecloacae	78	104	5207911	Japan	Aichi	SAMD00490841	PRJDB13516	42158	Japan:Aichi	shortread	2015	not collected	clinical	human	-	-	NA	AC082	AL120	NA	pathogen_isolate_browser_ncbi	No	AC082_AL120
GCA_023710145	Enterobacter hormaechei	ST78	3	blaIMP-1	GCA_023710145.1_ASM2371014v1_genomic_BRHD01000049.1	GCA_023710145.1_ASM2371014v1_genomic_BRHD01000049.1	GCA_023710145.1_ASM2371014v1_genomic_BRHD01000049.1	3227	3964	-	26	BETA-LACTAM	CARBAPENEM	ALLELEX	246	246	100	100	246	WP_003159548.1	subclass B1 metallo-beta-lactamase IMP-1	GCA_023710145.1_ASM2371014v1_genomic	Enterobacter hormaechei	Enterobacter hormaechei	Enterobacter hormaechei	ecloacae	78	494	5220241	Japan	Aichi	SAMD00490849	PRJDB13516	42236	Japan:Aichi	shortread	2015	not collected	clinical	human	-	-	NA	AD982	AN680	NA	pathogen_isolate_browser_ncbi	No	AD982_AN680
GCA_023710185	Enterobacter hormaechei	ST78	8	blaIMP-1	GCA_023710185.1_ASM2371018v1_genomic_BRHF01000045.1	GCA_023710185.1_ASM2371018v1_genomic_BRHF01000045.1	GCA_023710185.1_ASM2371018v1_genomic_BRHF01000045.1	5490	6227	+	30	BETA-LACTAM	CARBAPENEM	ALLELEX	246	246	100	100	246	WP_003159548.1	subclass B1 metallo-beta-lactamase IMP-1	GCA_023710185.1_ASM2371018v1_genomic	Enterobacter hormaechei	Enterobacter hormaechei	Enterobacter hormaechei	ecloacae	78	525	5158162	Japan	Aichi	SAMD00490850	PRJDB13516	42319	Japan:Aichi	shortread	2015	not collected	clinical	human	-	-	NA	AC260	AL375	NA	pathogen_isolate_browser_ncbi	No	AC260_AL375
GCA_023710245	Enterobacter hormaechei	ST78	9	blaIMP-1	GCA_023710245.1_ASM2371024v1_genomic_BRHI01000045.1	GCA_023710245.1_ASM2371024v1_genomic_BRHI01000045.1	GCA_023710245.1_ASM2371024v1_genomic_BRHI01000045.1	3227	3964	-	26	BETA-LACTAM	CARBAPENEM	ALLELEX	246	246	100	100	246	WP_003159548.1	subclass B1 metallo-beta-lactamase IMP-1	GCA_023710245.1_ASM2371024v1_genomic	Enterobacter hormaechei	Enterobacter hormaechei	Enterobacter hormaechei	ecloacae	78	554	5238411	Japan	Aichi	SAMD00490851	PRJDB13516	42121	Japan:Aichi	shortread	2015	not collected	clinical	human	-	-	NA	AD982	AN680	NA	pathogen_isolate_browser_ncbi	No	AD982_AN680
GCA_023710285	Enterobacter hormaechei	ST78	3	blaIMP-1	GCA_023710285.1_ASM2371028v1_genomic_BRHK01000053.1	GCA_023710285.1_ASM2371028v1_genomic_BRHK01000053.1	GCA_023710285.1_ASM2371028v1_genomic_BRHK01000053.1	10693	11430	+	26	BETA-LACTAM	CARBAPENEM	ALLELEX	246	246	100	100	246	WP_003159548.1	subclass B1 metallo-beta-lactamase IMP-1	GCA_023710285.1_ASM2371028v1_genomic	Enterobacter hormaechei	Enterobacter hormaechei	Enterobacter hormaechei	ecloacae	78	276	5159903	Japan	Aichi	SAMD00490852	PRJDB13516	42286	Japan:Aichi	shortread	2015	not collected	clinical	human	-	-	NA	AD982	AN680	NA	pathogen_isolate_browser_ncbi	No	AD982_AN680
GCA_023710345	Enterobacter hormaechei	ST78	5	blaIMP-1	GCA_023710345.1_ASM2371034v1_genomic_BRHN01000041.1	GCA_023710345.1_ASM2371034v1_genomic_BRHN01000041.1	GCA_023710345.1_ASM2371034v1_genomic_BRHN01000041.1	15478	16215	+	30	BETA-LACTAM	CARBAPENEM	ALLELEX	246	246	100	100	246	WP_003159548.1	subclass B1 metallo-beta-lactamase IMP-1	GCA_023710345.1_ASM2371034v1_genomic	Enterobacter hormaechei	Enterobacter hormaechei	Enterobacter hormaechei	ecloacae	78	755	5211103	Japan	Aichi	SAMD00490853	PRJDB13516	42130	Japan:Aichi	shortread	2015	not collected	clinical	human	-	-	NA	AA556	AI768	NA	pathogen_isolate_browser_ncbi	No	AA556_AI768
GCA_023710385	Enterobacter hormaechei	ST78	4	blaIMP-1	GCA_023710385.1_ASM2371038v1_genomic_BRHP01000047.1	GCA_023710385.1_ASM2371038v1_genomic_BRHP01000047.1	GCA_023710385.1_ASM2371038v1_genomic_BRHP01000047.1	10745	11482	+	26	BETA-LACTAM	CARBAPENEM	ALLELEX	246	246	100	100	246	WP_003159548.1	subclass B1 metallo-beta-lactamase IMP-1	GCA_023710385.1_ASM2371038v1_genomic	Enterobacter hormaechei	Enterobacter hormaechei	Enterobacter hormaechei	ecloacae	78	493	5235143	Japan	Aichi	SAMD00490854	PRJDB13516	42212	Japan:Aichi	shortread	2015	not collected	clinical	human	-	-	NA	AD982	AN680	NA	pathogen_isolate_browser_ncbi	No	AD982_AN680
GCA_023711145	Enterobacter hormaechei	ST133	7	blaIMP-1	GCA_023711145.1_ASM2371114v1_genomic_BRJB01000041.1	GCA_023711145.1_ASM2371114v1_genomic_BRJB01000041.1	GCA_023711145.1_ASM2371114v1_genomic_BRJB01000041.1	10002	10739	+	30	BETA-LACTAM	CARBAPENEM	ALLELEX	246	246	100	100	246	WP_003159548.1	subclass B1 metallo-beta-lactamase IMP-1	GCA_023711145.1_ASM2371114v1_genomic	Enterobacter hormaechei	Enterobacter hormaechei	Enterobacter hormaechei	ecloacae	133	688	5419980	Japan	Aichi	SAMD00490870	PRJDB13516	42040	Japan:Aichi	shortread	2015	not collected	clinical	human	-	-	NA	AD982	AN680	NA	pathogen_isolate_browser_ncbi	No	AD982_AN680
GCA_023711185	Enterobacter hormaechei	ST133	7	blaIMP-1	GCA_023711185.1_ASM2371118v1_genomic_BRJD01000043.1	GCA_023711185.1_ASM2371118v1_genomic_BRJD01000043.1	GCA_023711185.1_ASM2371118v1_genomic_BRJD01000043.1	9102	9839	-	30	BETA-LACTAM	CARBAPENEM	ALLELEX	246	246	100	100	246	WP_003159548.1	subclass B1 metallo-beta-lactamase IMP-1	GCA_023711185.1_ASM2371118v1_genomic	Enterobacter hormaechei	Enterobacter hormaechei	Enterobacter hormaechei	ecloacae	133	835	5465009	Japan	Aichi	SAMD00490871	PRJDB13516	42259	Japan:Aichi	shortread	2015	not collected	clinical	human	-	-	NA	AD982	AN680	NA	pathogen_isolate_browser_ncbi	No	AD982_AN680
GCA_023709265	Enterobacter hormaechei	ST78	4	blaIMP-1	GCA_023709265.1_ASM2370926v1_genomic_BRFL01000049.1	GCA_023709265.1_ASM2370926v1_genomic_BRFL01000049.1	GCA_023709265.1_ASM2370926v1_genomic_BRFL01000049.1	2637	3374	-	26	BETA-LACTAM	CARBAPENEM	ALLELEX	246	246	100	100	246	WP_003159548.1	subclass B1 metallo-beta-lactamase IMP-1	GCA_023709265.1_ASM2370926v1_genomic	Enterobacter hormaechei	Enterobacter hormaechei	Enterobacter hormaechei	ecloacae	78	271	5173404	Japan	Aichi	SAMD00490829	PRJDB13516	42382	Japan:Aichi	shortread	2016	not collected	clinical	human	-	-	NA	AD982	AN680	NA	pathogen_isolate_browser_ncbi	No	AD982_AN680
GCA_023709305	Enterobacter hormaechei	ST78	4	blaIMP-1	GCA_023709305.1_ASM2370930v1_genomic_BRFN01000009.1	GCA_023709305.1_ASM2370930v1_genomic_BRFN01000009.1	GCA_023709305.1_ASM2370930v1_genomic_BRFN01000009.1	10002	10739	+	614	BETA-LACTAM	CARBAPENEM	ALLELEX	246	246	100	100	246	WP_003159548.1	subclass B1 metallo-beta-lactamase IMP-1	GCA_023709305.1_ASM2370930v1_genomic	Enterobacter hormaechei	Enterobacter hormaechei	Enterobacter hormaechei	ecloacae	78	220	5112716	Japan	Aichi	SAMD00490830	PRJDB13516	42396	Japan:Aichi	shortread	2016	not collected	clinical	human	IncFIB	IncFIB	NA	AA752	AJ086	NA	pathogen_isolate_browser_ncbi	No	AA752_AJ086
GCA_023709345	Enterobacter hormaechei	ST2480	1	blaIMP-1	GCA_023709345.1_ASM2370934v1_genomic_BRFP01000017.1	GCA_023709345.1_ASM2370934v1_genomic_BRFP01000017.1	GCA_023709345.1_ASM2370934v1_genomic_BRFP01000017.1	108656	109393	+	1400	BETA-LACTAM	CARBAPENEM	ALLELEX	246	246	100	100	246	WP_003159548.1	subclass B1 metallo-beta-lactamase IMP-1	GCA_023709345.1_ASM2370934v1_genomic	Enterobacter hormaechei	Enterobacter hormaechei	Enterobacter hormaechei	ecloacae	2480	205	4779414	Japan	Aichi	SAMD00490831	PRJDB13516	42487	Japan:Aichi	shortread	2016	not collected	clinical	human	IncFIB	IncFIB	NA	AA752	AJ086	NA	pathogen_isolate_browser_ncbi	No	AA752_AJ086
GCA_023709385	Enterobacter hormaechei	ST78	5	blaIMP-1	GCA_023709385.1_ASM2370938v1_genomic_BRFR01000046.1	GCA_023709385.1_ASM2370938v1_genomic_BRFR01000046.1	GCA_023709385.1_ASM2370938v1_genomic_BRFR01000046.1	10002	10739	+	30	BETA-LACTAM	CARBAPENEM	ALLELEX	246	246	100	100	246	WP_003159548.1	subclass B1 metallo-beta-lactamase IMP-1	GCA_023709385.1_ASM2370938v1_genomic	Enterobacter hormaechei	Enterobacter hormaechei	Enterobacter hormaechei	ecloacae	78	195	5054830	Japan	Aichi	SAMD00490832	PRJDB13516	42474	Japan:Aichi	shortread	2016	not collected	clinical	human	-	-	NA	AD982	AN680	NA	pathogen_isolate_browser_ncbi	No	AD982_AN680
GCA_023709425	Enterobacter hormaechei	ST78	4	blaIMP-1	GCA_023709425.1_ASM2370942v1_genomic_BRFT01000062.1	GCA_023709425.1_ASM2370942v1_genomic_BRFT01000062.1	GCA_023709425.1_ASM2370942v1_genomic_BRFT01000062.1	988	1725	-	10	BETA-LACTAM	CARBAPENEM	ALLELEX	246	246	100	100	246	WP_003159548.1	subclass B1 metallo-beta-lactamase IMP-1	GCA_023709425.1_ASM2370942v1_genomic	Enterobacter hormaechei	Enterobacter hormaechei	Enterobacter hormaechei	ecloacae	78	112	5143743	Japan	Aichi	SAMD00490833	PRJDB13516	42391	Japan:Aichi	shortread	2016	not collected	clinical	human	-	-	NA	AC082	AL120	NA	pathogen_isolate_browser_ncbi	No	AC082_AL120
GCA_023709485	Enterobacter hormaechei	ST78	6	blaIMP-1	GCA_023709485.1_ASM2370948v1_genomic_BRFW01000042.1	GCA_023709485.1_ASM2370948v1_genomic_BRFW01000042.1	GCA_023709485.1_ASM2370948v1_genomic_BRFW01000042.1	9102	9839	-	30	BETA-LACTAM	CARBAPENEM	ALLELEX	246	246	100	100	246	WP_003159548.1	subclass B1 metallo-beta-lactamase IMP-1	GCA_023709485.1_ASM2370948v1_genomic	Enterobacter hormaechei	Enterobacter hormaechei	Enterobacter hormaechei	ecloacae	78	234	5076856	Japan	Aichi	SAMD00490834	PRJDB13516	42436	Japan:Aichi	shortread	2016	not collected	clinical	human	-	-	NA	AD982	AN680	NA	pathogen_isolate_browser_ncbi	No	AD982_AN680
GCA_023709525	Enterobacter hormaechei	ST78	3	blaIMP-1	GCA_023709525.1_ASM2370952v1_genomic_BRFY01000047.1	GCA_023709525.1_ASM2370952v1_genomic_BRFY01000047.1	GCA_023709525.1_ASM2370952v1_genomic_BRFY01000047.1	10693	11430	+	26	BETA-LACTAM	CARBAPENEM	ALLELEX	246	246	100	100	246	WP_003159548.1	subclass B1 metallo-beta-lactamase IMP-1	GCA_023709525.1_ASM2370952v1_genomic	Enterobacter hormaechei	Enterobacter hormaechei	Enterobacter hormaechei	ecloacae	78	194	5106467	Japan	Aichi	SAMD00490835	PRJDB13516	42527	Japan:Aichi	shortread	2016	not collected	clinical	human	-	-	NA	AD982	AN680	NA	pathogen_isolate_browser_ncbi	No	AD982_AN680
GCA_023709565	Enterobacter hormaechei	ST78	5	blaIMP-1	GCA_023709565.1_ASM2370956v1_genomic_BRGA01000051.1	GCA_023709565.1_ASM2370956v1_genomic_BRGA01000051.1	GCA_023709565.1_ASM2370956v1_genomic_BRGA01000051.1	10002	10739	+	30	BETA-LACTAM	CARBAPENEM	ALLELEX	246	246	100	100	246	WP_003159548.1	subclass B1 metallo-beta-lactamase IMP-1	GCA_023709565.1_ASM2370956v1_genomic	Enterobacter hormaechei	Enterobacter hormaechei	Enterobacter hormaechei	ecloacae	78	246	5068247	Japan	Aichi	SAMD00490836	PRJDB13516	42633	Japan:Aichi	shortread	2016	not collected	clinical	human	-	-	NA	AD982	AN680	NA	pathogen_isolate_browser_ncbi	No	AD982_AN680
GCA_023709605	Enterobacter hormaechei	ST78	5	blaIMP-1	GCA_023709605.1_ASM2370960v1_genomic_BRGC01000034.1	GCA_023709605.1_ASM2370960v1_genomic_BRGC01000034.1	GCA_023709605.1_ASM2370960v1_genomic_BRGC01000034.1	9152	9889	-	30	BETA-LACTAM	CARBAPENEM	ALLELEX	246	246	100	100	246	WP_003159548.1	subclass B1 metallo-beta-lactamase IMP-1	GCA_023709605.1_ASM2370960v1_genomic	Enterobacter hormaechei	Enterobacter hormaechei	Enterobacter hormaechei	ecloacae	78	89	5045543	Japan	Aichi	SAMD00490837	PRJDB13516	42647	Japan:Aichi	shortread	2016	not collected	clinical	human	-	-	NA	AD982	AN680	NA	pathogen_isolate_browser_ncbi	No	AD982_AN680
GCA_023709645	Enterobacter hormaechei	ST78	7	blaIMP-1	GCA_023709645.1_ASM2370964v1_genomic_BRGE01000029.1	GCA_023709645.1_ASM2370964v1_genomic_BRGE01000029.1	GCA_023709645.1_ASM2370964v1_genomic_BRGE01000029.1	10052	10789	+	30	BETA-LACTAM	CARBAPENEM	ALLELEX	246	246	100	100	246	WP_003159548.1	subclass B1 metallo-beta-lactamase IMP-1	GCA_023709645.1_ASM2370964v1_genomic	Enterobacter hormaechei	Enterobacter hormaechei	Enterobacter hormaechei	ecloacae	78	87	5060178	Japan	Aichi	SAMD00490838	PRJDB13516	42668	Japan:Aichi	shortread	2016	not collected	clinical	human	-	-	NA	AD982	AN680	NA	pathogen_isolate_browser_ncbi	No	AD982_AN680
GCA_023709685	Enterobacter hormaechei	ST78	5	blaIMP-1	GCA_023709685.1_ASM2370968v1_genomic_BRGG01000041.1	GCA_023709685.1_ASM2370968v1_genomic_BRGG01000041.1	GCA_023709685.1_ASM2370968v1_genomic_BRGG01000041.1	9152	9889	-	30	BETA-LACTAM	CARBAPENEM	ALLELEX	246	246	100	100	246	WP_003159548.1	subclass B1 metallo-beta-lactamase IMP-1	GCA_023709685.1_ASM2370968v1_genomic	Enterobacter hormaechei	Enterobacter hormaechei	Enterobacter hormaechei	ecloacae	78	96	5106660	Japan	Aichi	SAMD00490839	PRJDB13516	42655	Japan:Aichi	shortread	2016	not collected	clinical	human	-	-	NA	AD982	AN680	NA	pathogen_isolate_browser_ncbi	No	AD982_AN680
GCA_023709725	Enterobacter hormaechei	ST78	5	blaIMP-1	GCA_023709725.1_ASM2370972v1_genomic_BRGI01000038.1	GCA_023709725.1_ASM2370972v1_genomic_BRGI01000038.1	GCA_023709725.1_ASM2370972v1_genomic_BRGI01000038.1	9152	9889	-	30	BETA-LACTAM	CARBAPENEM	ALLELEX	246	246	100	100	246	WP_003159548.1	subclass B1 metallo-beta-lactamase IMP-1	GCA_023709725.1_ASM2370972v1_genomic	Enterobacter hormaechei	Enterobacter hormaechei	Enterobacter hormaechei	ecloacae	78	90	5045109	Japan	Aichi	SAMD00490840	PRJDB13516	42670	Japan:Aichi	shortread	2016	not collected	clinical	human	-	-	NA	AD982	AN680	NA	pathogen_isolate_browser_ncbi	No	AD982_AN680
GCA_023709825	Enterobacter hormaechei	ST78	3	blaIMP-1	GCA_023709825.1_ASM2370982v1_genomic_BRGN01000052.1	GCA_023709825.1_ASM2370982v1_genomic_BRGN01000052.1	GCA_023709825.1_ASM2370982v1_genomic_BRGN01000052.1	988	1725	-	10	BETA-LACTAM	CARBAPENEM	ALLELEX	246	246	100	100	246	WP_003159548.1	subclass B1 metallo-beta-lactamase IMP-1	GCA_023709825.1_ASM2370982v1_genomic	Enterobacter hormaechei	Enterobacter hormaechei	Enterobacter hormaechei	ecloacae	78	98	5130662	Japan	Aichi	SAMD00490842	PRJDB13516	42383	Japan:Aichi	shortread	2016	not collected	clinical	human	-	-	NA	AC082	AL120	NA	pathogen_isolate_browser_ncbi	No	AC082_AL120
GCA_023709905	Enterobacter hormaechei	ST78	5	blaIMP-1	GCA_023709905.1_ASM2370990v1_genomic_BRGR01000039.1	GCA_023709905.1_ASM2370990v1_genomic_BRGR01000039.1	GCA_023709905.1_ASM2370990v1_genomic_BRGR01000039.1	9152	9889	-	30	BETA-LACTAM	CARBAPENEM	ALLELEX	246	246	100	100	246	WP_003159548.1	subclass B1 metallo-beta-lactamase IMP-1	GCA_023709905.1_ASM2370990v1_genomic	Enterobacter hormaechei	Enterobacter hormaechei	Enterobacter hormaechei	ecloacae	78	97	5044770	Japan	Aichi	SAMD00490844	PRJDB13516	42612	Japan:Aichi	shortread	2016	not collected	clinical	human	-	-	NA	AD982	AN680	NA	pathogen_isolate_browser_ncbi	No	AD982_AN680
GCA_023710025	Enterobacter hormaechei	ST78	3	blaIMP-1	GCA_023710025.1_ASM2371002v1_genomic_BRGX01000046.1	GCA_023710025.1_ASM2371002v1_genomic_BRGX01000046.1	GCA_023710025.1_ASM2371002v1_genomic_BRGX01000046.1	9102	9839	-	30	BETA-LACTAM	CARBAPENEM	ALLELEX	246	246	100	100	246	WP_003159548.1	subclass B1 metallo-beta-lactamase IMP-1	GCA_023710025.1_ASM2371002v1_genomic	Enterobacter hormaechei	Enterobacter hormaechei	Enterobacter hormaechei	ecloacae	78	423	5122310	Japan	Aichi	SAMD00490847	PRJDB13516	42681	Japan:Aichi	shortread	2016	not collected	clinical	human	-	-	NA	AD982	AN680	NA	pathogen_isolate_browser_ncbi	No	AD982_AN680
GCA_023710085	Enterobacter hormaechei	ST78	5	blaIMP-1	GCA_023710085.1_ASM2371008v1_genomic_BRHA01000043.1	GCA_023710085.1_ASM2371008v1_genomic_BRHA01000043.1	GCA_023710085.1_ASM2371008v1_genomic_BRHA01000043.1	9102	9839	-	30	BETA-LACTAM	CARBAPENEM	ALLELEX	246	246	100	100	246	WP_003159548.1	subclass B1 metallo-beta-lactamase IMP-1	GCA_023710085.1_ASM2371008v1_genomic	Enterobacter hormaechei	Enterobacter hormaechei	Enterobacter hormaechei	ecloacae	78	904	5250215	Japan	Aichi	SAMD00490848	PRJDB13516	42674	Japan:Aichi	shortread	2016	not collected	clinical	human	-	-	NA	AA556	AI768	NA	pathogen_isolate_browser_ncbi	No	AA556_AI768
GCA_023710705	Enterobacter hormaechei	ST78	3	blaIMP-1	GCA_023710705.1_ASM2371070v1_genomic_BRIF01000050.1	GCA_023710705.1_ASM2371070v1_genomic_BRIF01000050.1	GCA_023710705.1_ASM2371070v1_genomic_BRIF01000050.1	10693	11430	+	26	BETA-LACTAM	CARBAPENEM	ALLELEX	246	246	100	100	246	WP_003159548.1	subclass B1 metallo-beta-lactamase IMP-1	GCA_023710705.1_ASM2371070v1_genomic	Enterobacter hormaechei	Enterobacter hormaechei	Enterobacter hormaechei	ecloacae	78	496	5230993	Japan	Aichi	SAMD00490861	PRJDB13516	43350	Japan:Aichi	shortread	2018	not collected	clinical	human	-	-	NA	AD982	AN680	NA	pathogen_isolate_browser_ncbi	No	AD982_AN680
GCA_023710745	Enterobacter hormaechei	ST78	3	blaIMP-1	GCA_023710745.1_ASM2371074v1_genomic_BRIH01000083.1	GCA_023710745.1_ASM2371074v1_genomic_BRIH01000083.1	GCA_023710745.1_ASM2371074v1_genomic_BRIH01000083.1	916	1653	-	164	BETA-LACTAM	CARBAPENEM	ALLELEX	246	246	100	100	246	WP_003159548.1	subclass B1 metallo-beta-lactamase IMP-1	GCA_023710745.1_ASM2371074v1_genomic	Enterobacter hormaechei	Enterobacter hormaechei	Enterobacter hormaechei	ecloacae	78	183	5093588	Japan	Aichi	SAMD00490862	PRJDB13516	43342	Japan:Aichi	shortread	2018	not collected	clinical	human	-	-	NA	AC082	AL120	NA	pathogen_isolate_browser_ncbi	No	AC082_AL120
GCA_023710785	Enterobacter hormaechei	ST78	3	blaIMP-1	GCA_023710785.1_ASM2371078v1_genomic_BRIJ01000083.1	GCA_023710785.1_ASM2371078v1_genomic_BRIJ01000083.1	GCA_023710785.1_ASM2371078v1_genomic_BRIJ01000083.1	916	1653	-	164	BETA-LACTAM	CARBAPENEM	ALLELEX	246	246	100	100	246	WP_003159548.1	subclass B1 metallo-beta-lactamase IMP-1	GCA_023710785.1_ASM2371078v1_genomic	Enterobacter hormaechei	Enterobacter hormaechei	Enterobacter hormaechei	ecloacae	78	114	5026105	Japan	Aichi	SAMD00490863	PRJDB13516	43350	Japan:Aichi	shortread	2018	not collected	clinical	human	-	-	NA	AC082	AL120	NA	pathogen_isolate_browser_ncbi	No	AC082_AL120
GCA_023711045	Enterobacter hormaechei	ST78	3	blaIMP-1	GCA_023711045.1_ASM2371104v1_genomic_BRIW01000045.1	GCA_023711045.1_ASM2371104v1_genomic_BRIW01000045.1	GCA_023711045.1_ASM2371104v1_genomic_BRIW01000045.1	10694	11431	+	26	BETA-LACTAM	CARBAPENEM	ALLELEX	246	246	100	100	246	WP_003159548.1	subclass B1 metallo-beta-lactamase IMP-1	GCA_023711045.1_ASM2371104v1_genomic	Enterobacter hormaechei	Enterobacter hormaechei	Enterobacter hormaechei	ecloacae	78	471	5110425	Japan	Aichi	SAMD00490868	PRJDB13516	43425	Japan:Aichi	shortread	2018	not collected	clinical	human	-	-	NA	AD982	AN680	NA	pathogen_isolate_browser_ncbi	No	AD982_AN680
GCA_023711565	Enterobacter hormaechei	ST133	4	blaIMP-1	GCA_023711565.1_ASM2371156v1_genomic_BRJW01000040.1	GCA_023711565.1_ASM2371156v1_genomic_BRJW01000040.1	GCA_023711565.1_ASM2371156v1_genomic_BRJW01000040.1	9980	10717	+	30	BETA-LACTAM	CARBAPENEM	ALLELEX	246	246	100	100	246	WP_003159548.1	subclass B1 metallo-beta-lactamase IMP-1	GCA_023711565.1_ASM2371156v1_genomic	Enterobacter hormaechei	Enterobacter hormaechei	Enterobacter hormaechei	ecloacae	133	179	5305874	Japan	Aichi	SAMD00490880	PRJDB13516	43241	Japan:Aichi	shortread	2018	not collected	clinical	human	-	-	NA	AD982	AN680	NA	pathogen_isolate_browser_ncbi	No	AD982_AN680
GCA_023711605	Enterobacter hormaechei	ST133	4	blaIMP-1	GCA_023711605.1_ASM2371160v1_genomic_BRJY01000043.1	GCA_023711605.1_ASM2371160v1_genomic_BRJY01000043.1	GCA_023711605.1_ASM2371160v1_genomic_BRJY01000043.1	9980	10717	+	26	BETA-LACTAM	CARBAPENEM	ALLELEX	246	246	100	100	246	WP_003159548.1	subclass B1 metallo-beta-lactamase IMP-1	GCA_023711605.1_ASM2371160v1_genomic	Enterobacter hormaechei	Enterobacter hormaechei	Enterobacter hormaechei	ecloacae	133	154	5262193	Japan	Aichi	SAMD00490881	PRJDB13516	43243	Japan:Aichi	shortread	2018	not collected	clinical	human	-	-	NA	AD982	AN680	NA	pathogen_isolate_browser_ncbi	No	AD982_AN680
GCA_023711645	Enterobacter hormaechei	ST133	4	blaIMP-1	GCA_023711645.1_ASM2371164v1_genomic_BRKA01000044.1	GCA_023711645.1_ASM2371164v1_genomic_BRKA01000044.1	GCA_023711645.1_ASM2371164v1_genomic_BRKA01000044.1	9080	9817	-	30	BETA-LACTAM	CARBAPENEM	ALLELEX	246	246	100	100	246	WP_003159548.1	subclass B1 metallo-beta-lactamase IMP-1	GCA_023711645.1_ASM2371164v1_genomic	Enterobacter hormaechei	Enterobacter hormaechei	Enterobacter hormaechei	ecloacae	133	221	5307956	Japan	Aichi	SAMD00490882	PRJDB13516	43405	Japan:Aichi	shortread	2018	not collected	clinical	human	-	-	NA	AD982	AN680	NA	pathogen_isolate_browser_ncbi	No	AD982_AN680
GCA_023711685	Enterobacter hormaechei	ST133	4	blaIMP-1	GCA_023711685.1_ASM2371168v1_genomic_BRKC01000052.1	GCA_023711685.1_ASM2371168v1_genomic_BRKC01000052.1	GCA_023711685.1_ASM2371168v1_genomic_BRKC01000052.1	9980	10717	+	30	BETA-LACTAM	CARBAPENEM	ALLELEX	246	246	100	100	246	WP_003159548.1	subclass B1 metallo-beta-lactamase IMP-1	GCA_023711685.1_ASM2371168v1_genomic	Enterobacter hormaechei	Enterobacter hormaechei	Enterobacter hormaechei	ecloacae	133	170	5297625	Japan	Aichi	SAMD00490883	PRJDB13516	43432	Japan:Aichi	shortread	2018	not collected	clinical	human	-	-	NA	AD982	AN680	NA	pathogen_isolate_browser_ncbi	No	AD982_AN680
GCA_023711805	Enterobacter hormaechei	ST133	4	blaIMP-1	GCA_023711805.1_ASM2371180v1_genomic_BRKI01000030.1	GCA_023711805.1_ASM2371180v1_genomic_BRKI01000030.1	GCA_023711805.1_ASM2371180v1_genomic_BRKI01000030.1	10052	10789	+	30	BETA-LACTAM	CARBAPENEM	ALLELEX	246	246	100	100	246	WP_003159548.1	subclass B1 metallo-beta-lactamase IMP-1	GCA_023711805.1_ASM2371180v1_genomic	Enterobacter hormaechei	Enterobacter hormaechei	Enterobacter hormaechei	ecloacae	133	137	5353220	Japan	Aichi	SAMD00490886	PRJDB13516	43214	Japan:Aichi	shortread	2018	not collected	clinical	human	-	-	NA	AD982	AN680	NA	pathogen_isolate_browser_ncbi	No	AD982_AN680
GCA_023711845	Enterobacter hormaechei	ST133	4	blaIMP-1	GCA_023711845.1_ASM2371184v1_genomic_BRKK01000031.1	GCA_023711845.1_ASM2371184v1_genomic_BRKK01000031.1	GCA_023711845.1_ASM2371184v1_genomic_BRKK01000031.1	10052	10789	+	30	BETA-LACTAM	CARBAPENEM	ALLELEX	246	246	100	100	246	WP_003159548.1	subclass B1 metallo-beta-lactamase IMP-1	GCA_023711845.1_ASM2371184v1_genomic	Enterobacter hormaechei	Enterobacter hormaechei	Enterobacter hormaechei	ecloacae	133	131	5315336	Japan	Aichi	SAMD00490887	PRJDB13516	43405	Japan:Aichi	shortread	2018	not collected	clinical	human	-	-	NA	AD982	AN680	NA	pathogen_isolate_browser_ncbi	No	AD982_AN680
GCA_023709225	Enterobacter hormaechei	ST78	1	blaIMP-1	GCA_023709225.1_ASM2370922v1_genomic_BRFJ01000049.1	GCA_023709225.1_ASM2370922v1_genomic_BRFJ01000049.1	GCA_023709225.1_ASM2370922v1_genomic_BRFJ01000049.1	11063	11800	+	838	BETA-LACTAM	CARBAPENEM	ALLELEX	246	246	100	100	246	WP_003159548.1	subclass B1 metallo-beta-lactamase IMP-1	GCA_023709225.1_ASM2370922v1_genomic	Enterobacter hormaechei	Enterobacter hormaechei	Enterobacter hormaechei	ecloacae	78	131	5043184	Japan	NA	SAMD00490828	PRJDB13516	43713	Japan	shortread	2019	not collected	clinical	human	-	-	NA	AD982	AN680	NA	pathogen_isolate_browser_ncbi	No	AD982_AN680
GCA_023710645	Enterobacter hormaechei	ST78	3	blaIMP-1	GCA_023710645.1_ASM2371064v1_genomic_BRIC01000068.1	GCA_023710645.1_ASM2371064v1_genomic_BRIC01000068.1	GCA_023710645.1_ASM2371064v1_genomic_BRIC01000068.1	141	878	+	10	BETA-LACTAM	CARBAPENEM	ALLELEX	246	246	100	100	246	WP_003159548.1	subclass B1 metallo-beta-lactamase IMP-1	GCA_023710645.1_ASM2371064v1_genomic	Enterobacter hormaechei	Enterobacter hormaechei	Enterobacter hormaechei	ecloacae	78	120	5107932	Japan	Aichi	SAMD00490860	PRJDB13516	43821	Japan:Aichi	shortread	2019	not collected	clinical	human	-	-	NA	AC082	AL120	NA	pathogen_isolate_browser_ncbi	No	AC082_AL120
GCA_023710825	Enterobacter hormaechei	ST78	3	blaIMP-1	GCA_023710825.1_ASM2371082v1_genomic_BRIL01000089.1	GCA_023710825.1_ASM2371082v1_genomic_BRIL01000089.1	GCA_023710825.1_ASM2371082v1_genomic_BRIL01000089.1	916	1653	-	164	BETA-LACTAM	CARBAPENEM	ALLELEX	246	246	100	100	246	WP_003159548.1	subclass B1 metallo-beta-lactamase IMP-1	GCA_023710825.1_ASM2371082v1_genomic	Enterobacter hormaechei	Enterobacter hormaechei	Enterobacter hormaechei	ecloacae	78	127	5125790	Japan	Aichi	SAMD00490864	PRJDB13516	43696	Japan:Aichi	shortread	2019	not collected	clinical	human	-	-	NA	AC082	AL120	NA	pathogen_isolate_browser_ncbi	No	AC082_AL120
GCA_023710885	Enterobacter hormaechei	ST78	3	blaIMP-1	GCA_023710885.1_ASM2371088v1_genomic_BRIO01000048.1	GCA_023710885.1_ASM2371088v1_genomic_BRIO01000048.1	GCA_023710885.1_ASM2371088v1_genomic_BRIO01000048.1	10693	11430	+	26	BETA-LACTAM	CARBAPENEM	ALLELEX	246	246	100	100	246	WP_003159548.1	subclass B1 metallo-beta-lactamase IMP-1	GCA_023710885.1_ASM2371088v1_genomic	Enterobacter hormaechei	Enterobacter hormaechei	Enterobacter hormaechei	ecloacae	78	739	5197334	Japan	Aichi	SAMD00490865	PRJDB13516	43704	Japan:Aichi	shortread	2019	not collected	clinical	human	-	-	NA	AD982	AN680	NA	pathogen_isolate_browser_ncbi	No	AD982_AN680
GCA_023710945	Enterobacter hormaechei	ST78	3	blaIMP-1	GCA_023710945.1_ASM2371094v1_genomic_BRIR01000013.1	GCA_023710945.1_ASM2371094v1_genomic_BRIR01000013.1	GCA_023710945.1_ASM2371094v1_genomic_BRIR01000013.1	108875	109612	-	614	BETA-LACTAM	CARBAPENEM	ALLELEX	246	246	100	100	246	WP_003159548.1	subclass B1 metallo-beta-lactamase IMP-1	GCA_023710945.1_ASM2371094v1_genomic	Enterobacter hormaechei	Enterobacter hormaechei	Enterobacter hormaechei	ecloacae	78	434	5218046	Japan	Aichi	SAMD00490866	PRJDB13516	43700	Japan:Aichi	shortread	2019	not collected	clinical	human	IncFIB	IncFIB	NA	AA752	AJ086	NA	pathogen_isolate_browser_ncbi	No	AA752_AJ086
GCA_023710985	Enterobacter hormaechei	ST78	3	blaIMP-1	GCA_023710985.1_ASM2371098v1_genomic_BRIT01000064.1	GCA_023710985.1_ASM2371098v1_genomic_BRIT01000064.1	GCA_023710985.1_ASM2371098v1_genomic_BRIT01000064.1	141	878	+	10	BETA-LACTAM	CARBAPENEM	ALLELEX	246	246	100	100	246	WP_003159548.1	subclass B1 metallo-beta-lactamase IMP-1	GCA_023710985.1_ASM2371098v1_genomic	Enterobacter hormaechei	Enterobacter hormaechei	Enterobacter hormaechei	ecloacae	78	129	5157968	Japan	Aichi	SAMD00490867	PRJDB13516	43744	Japan:Aichi	shortread	2019	not collected	clinical	human	-	-	NA	AC082	AL120	NA	pathogen_isolate_browser_ncbi	No	AC082_AL120
GCA_023711265	Enterobacter hormaechei	ST133	4	blaIMP-1	GCA_023711265.1_ASM2371126v1_genomic_BRJH01000032.1	GCA_023711265.1_ASM2371126v1_genomic_BRJH01000032.1	GCA_023711265.1_ASM2371126v1_genomic_BRJH01000032.1	10052	10789	+	30	BETA-LACTAM	CARBAPENEM	ALLELEX	246	246	100	100	246	WP_003159548.1	subclass B1 metallo-beta-lactamase IMP-1	GCA_023711265.1_ASM2371126v1_genomic	Enterobacter hormaechei	Enterobacter hormaechei	Enterobacter hormaechei	ecloacae	133	135	5339927	Japan	Aichi	SAMD00490873	PRJDB13516	43640	Japan:Aichi	shortread	2019	not collected	clinical	human	-	-	NA	AD982	AN680	NA	pathogen_isolate_browser_ncbi	No	AD982_AN680
GCA_023711305	Enterobacter hormaechei	ST133	4	blaIMP-1	GCA_023711305.1_ASM2371130v1_genomic_BRJJ01000040.1	GCA_023711305.1_ASM2371130v1_genomic_BRJJ01000040.1	GCA_023711305.1_ASM2371130v1_genomic_BRJJ01000040.1	9102	9839	-	30	BETA-LACTAM	CARBAPENEM	ALLELEX	246	246	100	100	246	WP_003159548.1	subclass B1 metallo-beta-lactamase IMP-1	GCA_023711305.1_ASM2371130v1_genomic	Enterobacter hormaechei	Enterobacter hormaechei	Enterobacter hormaechei	ecloacae	133	522	5427092	Japan	Aichi	SAMD00490874	PRJDB13516	43640	Japan:Aichi	shortread	2019	not collected	clinical	human	-	-	NA	AD982	AN680	NA	pathogen_isolate_browser_ncbi	No	AD982_AN680
GCA_023711345	Enterobacter hormaechei	ST133	4	blaIMP-1	GCA_023711345.1_ASM2371134v1_genomic_BRJL01000040.1	GCA_023711345.1_ASM2371134v1_genomic_BRJL01000040.1	GCA_023711345.1_ASM2371134v1_genomic_BRJL01000040.1	10002	10739	+	30	BETA-LACTAM	CARBAPENEM	ALLELEX	246	246	100	100	246	WP_003159548.1	subclass B1 metallo-beta-lactamase IMP-1	GCA_023711345.1_ASM2371134v1_genomic	Enterobacter hormaechei	Enterobacter hormaechei	Enterobacter hormaechei	ecloacae	133	562	5428957	Japan	Aichi	SAMD00490875	PRJDB13516	43640	Japan:Aichi	shortread	2019	not collected	clinical	human	-	-	NA	AD982	AN680	NA	pathogen_isolate_browser_ncbi	No	AD982_AN680
GCA_023711405	Enterobacter hormaechei	ST133	4	blaIMP-1	GCA_023711405.1_ASM2371140v1_genomic_BRJO01000027.1	GCA_023711405.1_ASM2371140v1_genomic_BRJO01000027.1	GCA_023711405.1_ASM2371140v1_genomic_BRJO01000027.1	12318	13055	-	30	BETA-LACTAM	CARBAPENEM	ALLELEX	246	246	100	100	246	WP_003159548.1	subclass B1 metallo-beta-lactamase IMP-1	GCA_023711405.1_ASM2371140v1_genomic	Enterobacter hormaechei	Enterobacter hormaechei	Enterobacter hormaechei	ecloacae	133	154	5306513	Japan	Aichi	SAMD00490876	PRJDB13516	43662	Japan:Aichi	shortread	2019	not collected	clinical	human	-	-	NA	AA556	AI768	NA	pathogen_isolate_browser_ncbi	No	AA556_AI768
GCA_023711445	Enterobacter hormaechei	ST133	4	blaIMP-1	GCA_023711445.1_ASM2371144v1_genomic_BRJQ01000032.1	GCA_023711445.1_ASM2371144v1_genomic_BRJQ01000032.1	GCA_023711445.1_ASM2371144v1_genomic_BRJQ01000032.1	10052	10789	+	30	BETA-LACTAM	CARBAPENEM	ALLELEX	246	246	100	100	246	WP_003159548.1	subclass B1 metallo-beta-lactamase IMP-1	GCA_023711445.1_ASM2371144v1_genomic	Enterobacter hormaechei	Enterobacter hormaechei	Enterobacter hormaechei	ecloacae	133	149	5343786	Japan	Aichi	SAMD00490877	PRJDB13516	43575	Japan:Aichi	shortread	2019	not collected	clinical	human	-	-	NA	AD982	AN680	NA	pathogen_isolate_browser_ncbi	No	AD982_AN680
GCA_023711485	Enterobacter hormaechei	ST133	4	blaIMP-1	GCA_023711485.1_ASM2371148v1_genomic_BRJS01000034.1	GCA_023711485.1_ASM2371148v1_genomic_BRJS01000034.1	GCA_023711485.1_ASM2371148v1_genomic_BRJS01000034.1	9152	9889	-	30	BETA-LACTAM	CARBAPENEM	ALLELEX	246	246	100	100	246	WP_003159548.1	subclass B1 metallo-beta-lactamase IMP-1	GCA_023711485.1_ASM2371148v1_genomic	Enterobacter hormaechei	Enterobacter hormaechei	Enterobacter hormaechei	ecloacae	133	144	5347138	Japan	Aichi	SAMD00490878	PRJDB13516	43575	Japan:Aichi	shortread	2019	not collected	clinical	human	-	-	NA	AD982	AN680	NA	pathogen_isolate_browser_ncbi	No	AD982_AN680
GCA_023711525	Enterobacter hormaechei	ST133	4	blaIMP-1	GCA_023711525.1_ASM2371152v1_genomic_BRJU01000031.1	GCA_023711525.1_ASM2371152v1_genomic_BRJU01000031.1	GCA_023711525.1_ASM2371152v1_genomic_BRJU01000031.1	9152	9889	-	30	BETA-LACTAM	CARBAPENEM	ALLELEX	246	246	100	100	246	WP_003159548.1	subclass B1 metallo-beta-lactamase IMP-1	GCA_023711525.1_ASM2371152v1_genomic	Enterobacter hormaechei	Enterobacter hormaechei	Enterobacter hormaechei	ecloacae	133	150	5361110	Japan	Aichi	SAMD00490879	PRJDB13516	43675	Japan:Aichi	shortread	2019	not collected	clinical	human	-	-	NA	AD982	AN680	NA	pathogen_isolate_browser_ncbi	No	AD982_AN680
GCA_023711725	Enterobacter hormaechei	ST133	4	blaIMP-1	GCA_023711725.1_ASM2371172v1_genomic_BRKE01000043.1	GCA_023711725.1_ASM2371172v1_genomic_BRKE01000043.1	GCA_023711725.1_ASM2371172v1_genomic_BRKE01000043.1	6768	7505	-	30	BETA-LACTAM	CARBAPENEM	ALLELEX	246	246	100	100	246	WP_003159548.1	subclass B1 metallo-beta-lactamase IMP-1	GCA_023711725.1_ASM2371172v1_genomic	Enterobacter hormaechei	Enterobacter hormaechei	Enterobacter hormaechei	ecloacae	133	162	5298659	Japan	Aichi	SAMD00490884	PRJDB13516	43624	Japan:Aichi	shortread	2019	not collected	clinical	human	-	-	NA	AD982	AN680	NA	pathogen_isolate_browser_ncbi	No	AD982_AN680
GCA_023711765	Enterobacter hormaechei	ST133	4	blaIMP-1	GCA_023711765.1_ASM2371176v1_genomic_BRKG01000032.1	GCA_023711765.1_ASM2371176v1_genomic_BRKG01000032.1	GCA_023711765.1_ASM2371176v1_genomic_BRKG01000032.1	9152	9889	-	30	BETA-LACTAM	CARBAPENEM	ALLELEX	246	246	100	100	246	WP_003159548.1	subclass B1 metallo-beta-lactamase IMP-1	GCA_023711765.1_ASM2371176v1_genomic	Enterobacter hormaechei	Enterobacter hormaechei	Enterobacter hormaechei	ecloacae	133	134	5361279	Japan	Aichi	SAMD00490885	PRJDB13516	43783	Japan:Aichi	shortread	2019	not collected	clinical	human	-	-	NA	AD982	AN680	NA	pathogen_isolate_browser_ncbi	No	AD982_AN680
GCA_023711085	Enterobacter hormaechei	ST78	12	blaIMP-1	GCA_023711085.1_ASM2371108v1_genomic_BRIY01000046.1	GCA_023711085.1_ASM2371108v1_genomic_BRIY01000046.1	GCA_023711085.1_ASM2371108v1_genomic_BRIY01000046.1	9102	9839	-	30	BETA-LACTAM	CARBAPENEM	ALLELEX	246	246	100	100	246	WP_003159548.1	subclass B1 metallo-beta-lactamase IMP-1	GCA_023711085.1_ASM2371108v1_genomic	Enterobacter hormaechei	Enterobacter hormaechei	Enterobacter hormaechei	ecloacae	78	452	5257839	Japan	Aichi	SAMD00490869	PRJDB13516	43946	Japan:Aichi	shortread	2020	not collected	clinical	human	-	-	NA	AD982	AN680	NA	pathogen_isolate_browser_ncbi	No	AD982_AN680
GCA_023711885	Enterobacter hormaechei	ST133	4	blaIMP-1	GCA_023711885.1_ASM2371188v1_genomic_BRKM01000028.1	GCA_023711885.1_ASM2371188v1_genomic_BRKM01000028.1	GCA_023711885.1_ASM2371188v1_genomic_BRKM01000028.1	9152	9889	-	30	BETA-LACTAM	CARBAPENEM	ALLELEX	246	246	100	100	246	WP_003159548.1	subclass B1 metallo-beta-lactamase IMP-1	GCA_023711885.1_ASM2371188v1_genomic	Enterobacter hormaechei	Enterobacter hormaechei	Enterobacter hormaechei	ecloacae	133	128	5357206	Japan	Aichi	SAMD00490888	PRJDB13516	43864	Japan:Aichi	shortread	2020	not collected	clinical	human	-	-	NA	AD982	AN680	NA	pathogen_isolate_browser_ncbi	No	AD982_AN680
GCA_023711925	Enterobacter hormaechei	ST133	4	blaIMP-1	GCA_023711925.1_ASM2371192v1_genomic_BRKO01000032.1	GCA_023711925.1_ASM2371192v1_genomic_BRKO01000032.1	GCA_023711925.1_ASM2371192v1_genomic_BRKO01000032.1	9874	10611	+	30	BETA-LACTAM	CARBAPENEM	ALLELEX	246	246	100	100	246	WP_003159548.1	subclass B1 metallo-beta-lactamase IMP-1	GCA_023711925.1_ASM2371192v1_genomic	Enterobacter hormaechei	Enterobacter hormaechei	Enterobacter hormaechei	ecloacae	133	129	5346983	Japan	Aichi	SAMD00490889	PRJDB13516	43894	Japan:Aichi	shortread	2020	not collected	clinical	human	-	-	NA	AD982	AN680	NA	pathogen_isolate_browser_ncbi	No	AD982_AN680
GCA_023711965	Enterobacter hormaechei	ST133	4	blaIMP-1	GCA_023711965.1_ASM2371196v1_genomic_BRKQ01000028.1	GCA_023711965.1_ASM2371196v1_genomic_BRKQ01000028.1	GCA_023711965.1_ASM2371196v1_genomic_BRKQ01000028.1	9152	9889	-	30	BETA-LACTAM	CARBAPENEM	ALLELEX	246	246	100	100	246	WP_003159548.1	subclass B1 metallo-beta-lactamase IMP-1	GCA_023711965.1_ASM2371196v1_genomic	Enterobacter hormaechei	Enterobacter hormaechei	Enterobacter hormaechei	ecloacae	133	132	5380161	Japan	Aichi	SAMD00490890	PRJDB13516	43938	Japan:Aichi	shortread	2020	not collected	clinical	human	-	-	NA	AD982	AN680	NA	pathogen_isolate_browser_ncbi	No	AD982_AN680
GCA_023712005	Enterobacter hormaechei	ST133	4	blaIMP-1	GCA_023712005.1_ASM2371200v1_genomic_BRKS01000031.1	GCA_023712005.1_ASM2371200v1_genomic_BRKS01000031.1	GCA_023712005.1_ASM2371200v1_genomic_BRKS01000031.1	10052	10789	+	26	BETA-LACTAM	CARBAPENEM	ALLELEX	246	246	100	100	246	WP_003159548.1	subclass B1 metallo-beta-lactamase IMP-1	GCA_023712005.1_ASM2371200v1_genomic	Enterobacter hormaechei	Enterobacter hormaechei	Enterobacter hormaechei	ecloacae	133	118	5272132	Japan	Aichi	SAMD00490891	PRJDB13516	44023	Japan:Aichi	shortread	2020	not collected	clinical	human	-	-	NA	AD982	AN680	NA	pathogen_isolate_browser_ncbi	No	AD982_AN680
GCA_023712045	Enterobacter hormaechei	ST133	4	blaIMP-1	GCA_023712045.1_ASM2371204v1_genomic_BRKU01000028.1	GCA_023712045.1_ASM2371204v1_genomic_BRKU01000028.1	GCA_023712045.1_ASM2371204v1_genomic_BRKU01000028.1	10052	10789	+	30	BETA-LACTAM	CARBAPENEM	ALLELEX	246	246	100	100	246	WP_003159548.1	subclass B1 metallo-beta-lactamase IMP-1	GCA_023712045.1_ASM2371204v1_genomic	Enterobacter hormaechei	Enterobacter hormaechei	Enterobacter hormaechei	ecloacae	133	137	5361264	Japan	Aichi	SAMD00490892	PRJDB13516	44063	Japan:Aichi	shortread	2020	not collected	clinical	human	-	-	NA	AD982	AN680	NA	pathogen_isolate_browser_ncbi	No	AD982_AN680
GCA_023712085	Enterobacter hormaechei	ST133	4	blaIMP-1	GCA_023712085.1_ASM2371208v1_genomic_BRKW01000036.1	GCA_023712085.1_ASM2371208v1_genomic_BRKW01000036.1	GCA_023712085.1_ASM2371208v1_genomic_BRKW01000036.1	10002	10739	+	30	BETA-LACTAM	CARBAPENEM	ALLELEX	246	246	100	100	246	WP_003159548.1	subclass B1 metallo-beta-lactamase IMP-1	GCA_023712085.1_ASM2371208v1_genomic	Enterobacter hormaechei	Enterobacter hormaechei	Enterobacter hormaechei	ecloacae	133	546	5407919	Japan	Aichi	SAMD00490893	PRJDB13516	44063	Japan:Aichi	shortread	2020	not collected	clinical	human	-	-	NA	AD982	AN680	NA	pathogen_isolate_browser_ncbi	No	AD982_AN680
GCA_023710565	Enterobacter hormaechei	ST78	5	blaIMP-1	GCA_023710565.1_ASM2371056v1_genomic_BRHY01000002.1	GCA_023710565.1_ASM2371056v1_genomic_BRHY01000002.1	GCA_023710565.1_ASM2371056v1_genomic_BRHY01000002.1	138843	139580	-	30	BETA-LACTAM	CARBAPENEM	ALLELEX	246	246	100	100	246	WP_003159548.1	subclass B1 metallo-beta-lactamase IMP-1	GCA_023710565.1_ASM2371056v1_genomic	Enterobacter hormaechei	Enterobacter hormaechei	Enterobacter hormaechei	ecloacae	78	3	5218766	Japan	Aichi	SAMD00490859	PRJDB13518	41924	Japan:Aichi	longread/hybrid	2014	not collected	clinical	human	IncHI2A,rep_cluster_1088	IncHI2A	NA	AA739	AJ057	unknown_longread	pathogen_isolate_browser_ncbi	Yes	AA739_AJ057
GCA_023735275	Enterobacter hormaechei	ST78	8	blaIMP-1	GCA_023735275.1_ASM2373527v1_genomic_AP025816.1	GCA_023735275.1_ASM2373527v1_genomic_AP025816.1	GCA_023735275.1_ASM2373527v1_genomic_AP025816.1	137409	138146	-	30	BETA-LACTAM	CARBAPENEM	ALLELEX	246	246	100	100	246	WP_003159548.1	subclass B1 metallo-beta-lactamase IMP-1	GCA_023735275.1_ASM2373527v1_genomic	Enterobacter hormaechei	Enterobacter hormaechei	Enterobacter hormaechei	ecloacae	78	3	5132580	Japan	Aichi	SAMD00490855	PRJDB13518	41894	Japan:Aichi	longread/hybrid	2014	not collected	clinical	human	IncHI2A,rep_cluster_1088	IncHI2A	NA	AA739	AJ057	unknown_longread	pathogen_isolate_browser_ncbi	Yes	AA739_AJ057
GCA_023735295	Enterobacter hormaechei	ST78	8	blaIMP-1	GCA_023735295.1_ASM2373529v1_genomic_AP025819.1	GCA_023735295.1_ASM2373529v1_genomic_AP025819.1	GCA_023735295.1_ASM2373529v1_genomic_AP025819.1	137409	138146	-	30	BETA-LACTAM	CARBAPENEM	ALLELEX	246	246	100	100	246	WP_003159548.1	subclass B1 metallo-beta-lactamase IMP-1	GCA_023735295.1_ASM2373529v1_genomic	Enterobacter hormaechei	Enterobacter hormaechei	Enterobacter hormaechei	ecloacae	78	3	5122083	Japan	Aichi	SAMD00490856	PRJDB13518	41647	Japan:Aichi	longread/hybrid	2014	not collected	clinical	human	IncHI2A,rep_cluster_1088	IncHI2A	NA	AA739	AJ057	unknown_longread	pathogen_isolate_browser_ncbi	Yes	AA739_AJ057
GCA_023735315	Enterobacter hormaechei	ST78	10	blaIMP-1	GCA_023735315.1_ASM2373531v1_genomic_AP025822.1	GCA_023735315.1_ASM2373531v1_genomic_AP025822.1	GCA_023735315.1_ASM2373531v1_genomic_AP025822.1	138551	139288	-	30	BETA-LACTAM	CARBAPENEM	ALLELEX	246	246	100	100	246	WP_003159548.1	subclass B1 metallo-beta-lactamase IMP-1	GCA_023735315.1_ASM2373531v1_genomic	Enterobacter hormaechei	Enterobacter hormaechei	Enterobacter hormaechei	ecloacae	78	3	5230014	Japan	Aichi	SAMD00490857	PRJDB13518	41887	Japan:Aichi	longread/hybrid	2014	not collected	clinical	human	IncHI2A,rep_cluster_1088	IncHI2A	NA	AA739	AJ057	unknown_longread	pathogen_isolate_browser_ncbi	Yes	AA739_AJ057
GCA_023735335	Enterobacter hormaechei	ST78	11	blaIMP-1	GCA_023735335.1_ASM2373533v1_genomic_AP025824.1	GCA_023735335.1_ASM2373533v1_genomic_AP025824.1	GCA_023735335.1_ASM2373533v1_genomic_AP025824.1	2387850	2388587	+	30	BETA-LACTAM	CARBAPENEM	ALLELEX	246	246	100	100	246	WP_003159548.1	subclass B1 metallo-beta-lactamase IMP-1	GCA_023735335.1_ASM2373533v1_genomic	Enterobacter hormaechei	Enterobacter hormaechei	Enterobacter hormaechei	ecloacae	78	3	4972662	Japan	Aichi	SAMD00490858	PRJDB13518	41977	Japan:Aichi	longread/hybrid	2014	not collected	clinical	human	-	IncC	NA	AA860	AJ277	unknown_longread	pathogen_isolate_browser_ncbi	Yes	AA860_AJ277
GCA_023735495	Enterobacter hormaechei	ST133	7	blaIMP-1	GCA_023735495.1_ASM2373549v1_genomic_AP025852.1	GCA_023735495.1_ASM2373549v1_genomic_AP025852.1	GCA_023735495.1_ASM2373549v1_genomic_AP025852.1	139693	140430	-	30	BETA-LACTAM	CARBAPENEM	ALLELEX	246	246	100	100	246	WP_003159548.1	subclass B1 metallo-beta-lactamase IMP-1	GCA_023735495.1_ASM2373549v1_genomic	Enterobacter hormaechei	Enterobacter hormaechei	Enterobacter hormaechei	ecloacae	133	4	5314178	Japan	Aichi	SAMD00490872	PRJDB13518	41774	Japan:Aichi	longread/hybrid	2014	not collected	clinical	human	IncHI2A,rep_cluster_1088	IncHI2A	NA	AA739	AJ057	unknown_longread	pathogen_isolate_browser_ncbi	Yes	AA739_AJ057
GCA_023709745	Enterobacter hormaechei	ST78	5	blaIMP-1	GCA_023709745.1_ASM2370974v1_genomic_BRGJ01000002.1	GCA_023709745.1_ASM2370974v1_genomic_BRGJ01000002.1	GCA_023709745.1_ASM2370974v1_genomic_BRGJ01000002.1	180234	180971	+	30	BETA-LACTAM	CARBAPENEM	ALLELEX	246	246	100	100	246	WP_003159548.1	subclass B1 metallo-beta-lactamase IMP-1	GCA_023709745.1_ASM2370974v1_genomic	Enterobacter hormaechei	Enterobacter hormaechei	Enterobacter hormaechei	ecloacae	78	7	5286309	Japan	Aichi	SAMD00490841	PRJDB13518	42158	Japan:Aichi	longread/hybrid	2015	not collected	clinical	human	IncHI2A,rep_cluster_1088	IncHI2A	NA	AA739	AJ057	unknown_longread	pathogen_isolate_browser_ncbi	Yes	AA739_AJ057
GCA_023710105	Enterobacter hormaechei	ST78	3	blaIMP-1	GCA_023710105.1_ASM2371010v1_genomic_BRHB01000002.1	GCA_023710105.1_ASM2371010v1_genomic_BRHB01000002.1	GCA_023710105.1_ASM2371010v1_genomic_BRHB01000002.1	138551	139288	-	30	BETA-LACTAM	CARBAPENEM	ALLELEX	246	246	100	100	246	WP_003159548.1	subclass B1 metallo-beta-lactamase IMP-1	GCA_023710105.1_ASM2371010v1_genomic	Enterobacter hormaechei	Enterobacter hormaechei	Enterobacter hormaechei	ecloacae	78	4	5121002	Japan	Aichi	SAMD00490849	PRJDB13518	42236	Japan:Aichi	longread/hybrid	2015	not collected	clinical	human	IncHI2A,rep_cluster_1088	IncHI2A	NA	AA739	AJ057	unknown_longread	pathogen_isolate_browser_ncbi	Yes	AA739_AJ057
GCA_023710205	Enterobacter hormaechei	ST78	9	blaIMP-1	GCA_023710205.1_ASM2371020v1_genomic_BRHG01000002.1	GCA_023710205.1_ASM2371020v1_genomic_BRHG01000002.1	GCA_023710205.1_ASM2371020v1_genomic_BRHG01000002.1	137772	138509	-	30	BETA-LACTAM	CARBAPENEM	ALLELEX	246	246	100	100	246	WP_003159548.1	subclass B1 metallo-beta-lactamase IMP-1	GCA_023710205.1_ASM2371020v1_genomic	Enterobacter hormaechei	Enterobacter hormaechei	Enterobacter hormaechei	ecloacae	78	3	5091592	Japan	Aichi	SAMD00490851	PRJDB13518	42121	Japan:Aichi	longread/hybrid	2015	not collected	clinical	human	IncHI2A,rep_cluster_1088	IncHI2A	NA	AA739	AJ057	unknown_longread	pathogen_isolate_browser_ncbi	Yes	AA739_AJ057
GCA_023710305	Enterobacter hormaechei	ST78	5	blaIMP-1	GCA_023710305.1_ASM2371030v1_genomic_BRHL01000002.1	GCA_023710305.1_ASM2371030v1_genomic_BRHL01000002.1	GCA_023710305.1_ASM2371030v1_genomic_BRHL01000002.1	139112	139849	-	30	BETA-LACTAM	CARBAPENEM	ALLELEX	246	246	100	100	246	WP_003159548.1	subclass B1 metallo-beta-lactamase IMP-1	GCA_023710305.1_ASM2371030v1_genomic	Enterobacter hormaechei	Enterobacter hormaechei	Enterobacter hormaechei	ecloacae	78	3	5115900	Japan	Aichi	SAMD00490853	PRJDB13518	42130	Japan:Aichi	longread/hybrid	2015	not collected	clinical	human	IncHI2A,rep_cluster_1088	IncHI2A	NA	AA739	AJ057	unknown_longread	pathogen_isolate_browser_ncbi	Yes	AA739_AJ057
GCA_023711105	Enterobacter hormaechei	ST133	7	blaIMP-1	GCA_023711105.1_ASM2371110v1_genomic_BRIZ01000003.1	GCA_023711105.1_ASM2371110v1_genomic_BRIZ01000003.1	GCA_023711105.1_ASM2371110v1_genomic_BRIZ01000003.1	76212	76949	+	838	BETA-LACTAM	CARBAPENEM	ALLELEX	246	246	100	100	246	WP_003159548.1	subclass B1 metallo-beta-lactamase IMP-1	GCA_023711105.1_ASM2371110v1_genomic	Enterobacter hormaechei	Enterobacter hormaechei	Enterobacter hormaechei	ecloacae	133	6	5358500	Japan	Aichi	SAMD00490870	PRJDB13518	42040	Japan:Aichi	longread/hybrid	2015	not collected	clinical	human	-	IncHI2A	NA	AA739	AJ057	unknown_longread	pathogen_isolate_browser_ncbi	Yes	AA739_AJ057
GCA_023735075	Enterobacter hormaechei	ST78	3	blaIMP-1	GCA_023735075.1_ASM2373507v1_genomic_AP025800.1	GCA_023735075.1_ASM2373507v1_genomic_AP025800.1	GCA_023735075.1_ASM2373507v1_genomic_AP025800.1	138551	139288	-	30	BETA-LACTAM	CARBAPENEM	ALLELEX	246	246	100	100	246	WP_003159548.1	subclass B1 metallo-beta-lactamase IMP-1	GCA_023735075.1_ASM2373507v1_genomic	Enterobacter hormaechei	Enterobacter hormaechei	Enterobacter hormaechei	ecloacae	78	2	5156234	Japan	Aichi	SAMD00490845	PRJDB13518	42285	Japan:Aichi	longread/hybrid	2015	not collected	clinical	human	IncHI2A,rep_cluster_1088	IncHI2A	NA	AA739	AJ057	unknown_longread	pathogen_isolate_browser_ncbi	Yes	AA739_AJ057
GCA_023735155	Enterobacter hormaechei	ST78	8	blaIMP-1	GCA_023735155.1_ASM2373515v1_genomic_AP025802.1	GCA_023735155.1_ASM2373515v1_genomic_AP025802.1	GCA_023735155.1_ASM2373515v1_genomic_AP025802.1	137409	138146	-	30	BETA-LACTAM	CARBAPENEM	ALLELEX	246	246	100	100	246	WP_003159548.1	subclass B1 metallo-beta-lactamase IMP-1	GCA_023735155.1_ASM2373515v1_genomic	Enterobacter hormaechei	Enterobacter hormaechei	Enterobacter hormaechei	ecloacae	78	3	5132601	Japan	Aichi	SAMD00490846	PRJDB13518	42319	Japan:Aichi	longread/hybrid	2015	not collected	clinical	human	IncHI2A,rep_cluster_1088	IncHI2A	NA	AA739	AJ057	unknown_longread	pathogen_isolate_browser_ncbi	Yes	AA739_AJ057
GCA_023735215	Enterobacter hormaechei	ST78	8	blaIMP-1	GCA_023735215.1_ASM2373521v1_genomic_AP025808.1	GCA_023735215.1_ASM2373521v1_genomic_AP025808.1	GCA_023735215.1_ASM2373521v1_genomic_AP025808.1	137409	138146	-	30	BETA-LACTAM	CARBAPENEM	ALLELEX	246	246	100	100	246	WP_003159548.1	subclass B1 metallo-beta-lactamase IMP-1	GCA_023735215.1_ASM2373521v1_genomic	Enterobacter hormaechei	Enterobacter hormaechei	Enterobacter hormaechei	ecloacae	78	3	5132577	Japan	Aichi	SAMD00490850	PRJDB13518	42319	Japan:Aichi	longread/hybrid	2015	not collected	clinical	human	IncHI2A,rep_cluster_1088	IncHI2A	NA	AA739	AJ057	unknown_longread	pathogen_isolate_browser_ncbi	Yes	AA739_AJ057
GCA_023735235	Enterobacter hormaechei	ST78	3	blaIMP-1	GCA_023735235.1_ASM2373523v1_genomic_AP025811.1	GCA_023735235.1_ASM2373523v1_genomic_AP025811.1	GCA_023735235.1_ASM2373523v1_genomic_AP025811.1	139889	140626	-	30	BETA-LACTAM	CARBAPENEM	ALLELEX	246	246	100	100	246	WP_003159548.1	subclass B1 metallo-beta-lactamase IMP-1	GCA_023735235.1_ASM2373523v1_genomic	Enterobacter hormaechei	Enterobacter hormaechei	Enterobacter hormaechei	ecloacae	78	2	5128492	Japan	Aichi	SAMD00490852	PRJDB13518	42286	Japan:Aichi	longread/hybrid	2015	not collected	clinical	human	IncHI2A,rep_cluster_1088	IncHI2A	NA	AA739	AJ057	unknown_longread	pathogen_isolate_browser_ncbi	Yes	AA739_AJ057
GCA_023735255	Enterobacter hormaechei	ST78	4	blaIMP-1	GCA_023735255.1_ASM2373525v1_genomic_AP025813.1	GCA_023735255.1_ASM2373525v1_genomic_AP025813.1	GCA_023735255.1_ASM2373525v1_genomic_AP025813.1	138552	139289	-	30	BETA-LACTAM	CARBAPENEM	ALLELEX	246	246	100	100	246	WP_003159548.1	subclass B1 metallo-beta-lactamase IMP-1	GCA_023735255.1_ASM2373525v1_genomic	Enterobacter hormaechei	Enterobacter hormaechei	Enterobacter hormaechei	ecloacae	78	3	5216303	Japan	Aichi	SAMD00490854	PRJDB13518	42212	Japan:Aichi	longread/hybrid	2015	not collected	clinical	human	IncHI2A,rep_cluster_1088	IncHI2A	NA	AA739	AJ057	unknown_longread	pathogen_isolate_browser_ncbi	Yes	AA739_AJ057
GCA_023735475	Enterobacter hormaechei	ST133	7	blaIMP-1	GCA_023735475.1_ASM2373547v1_genomic_AP025848.1	GCA_023735475.1_ASM2373547v1_genomic_AP025848.1	GCA_023735475.1_ASM2373547v1_genomic_AP025848.1	139693	140430	-	30	BETA-LACTAM	CARBAPENEM	ALLELEX	246	246	100	100	246	WP_003159548.1	subclass B1 metallo-beta-lactamase IMP-1	GCA_023735475.1_ASM2373547v1_genomic	Enterobacter hormaechei	Enterobacter hormaechei	Enterobacter hormaechei	ecloacae	133	4	5357219	Japan	Aichi	SAMD00490871	PRJDB13518	42259	Japan:Aichi	longread/hybrid	2015	not collected	clinical	human	IncHI2A,rep_cluster_1088	IncHI2A	NA	AA739	AJ057	unknown_longread	pathogen_isolate_browser_ncbi	Yes	AA739_AJ057
GCA_023709445	Enterobacter hormaechei	ST78	6	blaIMP-1	GCA_023709445.1_ASM2370944v1_genomic_BRFU01000002.1	GCA_023709445.1_ASM2370944v1_genomic_BRFU01000002.1	GCA_023709445.1_ASM2370944v1_genomic_BRFU01000002.1	133929	134666	-	30	BETA-LACTAM	CARBAPENEM	ALLELEX	246	246	100	100	246	WP_003159548.1	subclass B1 metallo-beta-lactamase IMP-1	GCA_023709445.1_ASM2370944v1_genomic	Enterobacter hormaechei	Enterobacter hormaechei	Enterobacter hormaechei	ecloacae	78	5	5122563	Japan	Aichi	SAMD00490834	PRJDB13518	42436	Japan:Aichi	longread/hybrid	2016	not collected	clinical	human	IncHI2A,rep_cluster_1088	IncHI2A	NA	AA739	AJ057	unknown_longread	pathogen_isolate_browser_ncbi	Yes	AA739_AJ057
GCA_023710045	Enterobacter hormaechei	ST78	5	blaIMP-1	GCA_023710045.1_ASM2371004v1_genomic_BRGY01000002.1	GCA_023710045.1_ASM2371004v1_genomic_BRGY01000002.1	GCA_023710045.1_ASM2371004v1_genomic_BRGY01000002.1	139112	139849	-	30	BETA-LACTAM	CARBAPENEM	ALLELEX	246	246	100	100	246	WP_003159548.1	subclass B1 metallo-beta-lactamase IMP-1	GCA_023710045.1_ASM2371004v1_genomic	Enterobacter hormaechei	Enterobacter hormaechei	Enterobacter hormaechei	ecloacae	78	3	5151303	Japan	Aichi	SAMD00490848	PRJDB13518	42674	Japan:Aichi	longread/hybrid	2016	not collected	clinical	human	IncHI2A,rep_cluster_1088	IncHI2A	NA	AA739	AJ057	unknown_longread	pathogen_isolate_browser_ncbi	Yes	AA739_AJ057
GCA_023734795	Enterobacter hormaechei	ST78	4	blaIMP-1	GCA_023734795.1_ASM2373479v1_genomic_AP025765.1	GCA_023734795.1_ASM2373479v1_genomic_AP025765.1	GCA_023734795.1_ASM2373479v1_genomic_AP025765.1	139379	140116	-	1505	BETA-LACTAM	CARBAPENEM	ALLELEX	246	246	100	100	246	WP_003159548.1	subclass B1 metallo-beta-lactamase IMP-1	GCA_023734795.1_ASM2373479v1_genomic	Enterobacter hormaechei	Enterobacter hormaechei	Enterobacter hormaechei	ecloacae	78	3	5211855	Japan	Aichi	SAMD00490829	PRJDB13518	42382	Japan:Aichi	longread/hybrid	2016	not collected	clinical	human	IncHI2A,rep_cluster_1088	IncHI2A	NA	AA739	AJ057	unknown_longread	pathogen_isolate_browser_ncbi	Yes	AA739_AJ057
GCA_023734815	Enterobacter hormaechei	ST78	4	blaIMP-1	GCA_023734815.1_ASM2373481v1_genomic_AP025768.1	GCA_023734815.1_ASM2373481v1_genomic_AP025768.1	GCA_023734815.1_ASM2373481v1_genomic_AP025768.1	144395	145132	+	30	BETA-LACTAM	CARBAPENEM	ALLELEX	246	246	100	100	246	WP_003159548.1	subclass B1 metallo-beta-lactamase IMP-1	GCA_023734815.1_ASM2373481v1_genomic	Enterobacter hormaechei	Enterobacter hormaechei	Enterobacter hormaechei	ecloacae	78	3	5166306	Japan	Aichi	SAMD00490830	PRJDB13518	42396	Japan:Aichi	longread/hybrid	2016	not collected	clinical	human	IncHI2A,rep_cluster_1088	IncHI2A	NA	AA739	AJ057	unknown_longread	pathogen_isolate_browser_ncbi	Yes	AA739_AJ057
GCA_023734835	Enterobacter hormaechei	ST2480	1	blaIMP-1	GCA_023734835.1_ASM2373483v1_genomic_AP025770.1	GCA_023734835.1_ASM2373483v1_genomic_AP025770.1	GCA_023734835.1_ASM2373483v1_genomic_AP025770.1	1698328	1699065	-	989	BETA-LACTAM	CARBAPENEM	ALLELEX	246	246	100	100	246	WP_003159548.1	subclass B1 metallo-beta-lactamase IMP-1	GCA_023734835.1_ASM2373483v1_genomic	Enterobacter hormaechei	Enterobacter hormaechei	Enterobacter hormaechei	ecloacae	2480	2	4835090	Japan	Aichi	SAMD00490831	PRJDB13518	42487	Japan:Aichi	longread/hybrid	2016	not collected	clinical	human	-	IncHI2A	NA	AA739	AJ059	unknown_longread	pathogen_isolate_browser_ncbi	Yes	AA739_AJ059
GCA_023734855	Enterobacter hormaechei	ST78	5	blaIMP-1	GCA_023734855.1_ASM2373485v1_genomic_AP025773.1	GCA_023734855.1_ASM2373485v1_genomic_AP025773.1	GCA_023734855.1_ASM2373485v1_genomic_AP025773.1	139889	140626	-	30	BETA-LACTAM	CARBAPENEM	ALLELEX	246	246	100	100	246	WP_003159548.1	subclass B1 metallo-beta-lactamase IMP-1	GCA_023734855.1_ASM2373485v1_genomic	Enterobacter hormaechei	Enterobacter hormaechei	Enterobacter hormaechei	ecloacae	78	2	5114755	Japan	Aichi	SAMD00490832	PRJDB13518	42474	Japan:Aichi	longread/hybrid	2016	not collected	clinical	human	IncHI2A,rep_cluster_1088	IncHI2A	NA	AA739	AJ057	unknown_longread	pathogen_isolate_browser_ncbi	Yes	AA739_AJ057
GCA_023734875	Enterobacter hormaechei	ST78	4	blaIMP-1	GCA_023734875.1_ASM2373487v1_genomic_AP025775.1	GCA_023734875.1_ASM2373487v1_genomic_AP025775.1	GCA_023734875.1_ASM2373487v1_genomic_AP025775.1	138551	139288	-	30	BETA-LACTAM	CARBAPENEM	ALLELEX	246	246	100	100	246	WP_003159548.1	subclass B1 metallo-beta-lactamase IMP-1	GCA_023734875.1_ASM2373487v1_genomic	Enterobacter hormaechei	Enterobacter hormaechei	Enterobacter hormaechei	ecloacae	78	3	5213777	Japan	Aichi	SAMD00490833	PRJDB13518	42391	Japan:Aichi	longread/hybrid	2016	not collected	clinical	human	IncHI2A,rep_cluster_1088	IncHI2A	NA	AA739	AJ057	unknown_longread	pathogen_isolate_browser_ncbi	Yes	AA739_AJ057
GCA_023734895	Enterobacter hormaechei	ST78	3	blaIMP-1	GCA_023734895.1_ASM2373489v1_genomic_AP025778.1	GCA_023734895.1_ASM2373489v1_genomic_AP025778.1	GCA_023734895.1_ASM2373489v1_genomic_AP025778.1	139313	140050	-	30	BETA-LACTAM	CARBAPENEM	ALLELEX	246	246	100	100	246	WP_003159548.1	subclass B1 metallo-beta-lactamase IMP-1	GCA_023734895.1_ASM2373489v1_genomic	Enterobacter hormaechei	Enterobacter hormaechei	Enterobacter hormaechei	ecloacae	78	3	5170995	Japan	Aichi	SAMD00490835	PRJDB13518	42527	Japan:Aichi	longread/hybrid	2016	not collected	clinical	human	IncHI2A,rep_cluster_1088	IncHI2A	NA	AA739	AJ057	unknown_longread	pathogen_isolate_browser_ncbi	Yes	AA739_AJ057
GCA_023734915	Enterobacter hormaechei	ST78	5	blaIMP-1	GCA_023734915.1_ASM2373491v1_genomic_AP025781.1	GCA_023734915.1_ASM2373491v1_genomic_AP025781.1	GCA_023734915.1_ASM2373491v1_genomic_AP025781.1	139889	140626	-	30	BETA-LACTAM	CARBAPENEM	ALLELEX	246	246	100	100	246	WP_003159548.1	subclass B1 metallo-beta-lactamase IMP-1	GCA_023734915.1_ASM2373491v1_genomic	Enterobacter hormaechei	Enterobacter hormaechei	Enterobacter hormaechei	ecloacae	78	2	5153263	Japan	Aichi	SAMD00490836	PRJDB13518	42633	Japan:Aichi	longread/hybrid	2016	not collected	clinical	human	IncHI2A,rep_cluster_1088	IncHI2A	NA	AA739	AJ057	unknown_longread	pathogen_isolate_browser_ncbi	Yes	AA739_AJ057
GCA_023734935	Enterobacter hormaechei	ST78	5	blaIMP-1	GCA_023734935.1_ASM2373493v1_genomic_AP025783.1	GCA_023734935.1_ASM2373493v1_genomic_AP025783.1	GCA_023734935.1_ASM2373493v1_genomic_AP025783.1	139889	140626	-	30	BETA-LACTAM	CARBAPENEM	ALLELEX	246	246	100	100	246	WP_003159548.1	subclass B1 metallo-beta-lactamase IMP-1	GCA_023734935.1_ASM2373493v1_genomic	Enterobacter hormaechei	Enterobacter hormaechei	Enterobacter hormaechei	ecloacae	78	2	5153840	Japan	Aichi	SAMD00490837	PRJDB13518	42647	Japan:Aichi	longread/hybrid	2016	not collected	clinical	human	IncHI2A,rep_cluster_1088	IncHI2A	NA	AA739	AJ057	unknown_longread	pathogen_isolate_browser_ncbi	Yes	AA739_AJ057
GCA_023734955	Enterobacter hormaechei	ST78	7	blaIMP-1	GCA_023734955.1_ASM2373495v1_genomic_AP025785.1	GCA_023734955.1_ASM2373495v1_genomic_AP025785.1	GCA_023734955.1_ASM2373495v1_genomic_AP025785.1	137409	138146	-	30	BETA-LACTAM	CARBAPENEM	ALLELEX	246	246	100	100	246	WP_003159548.1	subclass B1 metallo-beta-lactamase IMP-1	GCA_023734955.1_ASM2373495v1_genomic	Enterobacter hormaechei	Enterobacter hormaechei	Enterobacter hormaechei	ecloacae	78	3	5135099	Japan	Aichi	SAMD00490838	PRJDB13518	42668	Japan:Aichi	longread/hybrid	2016	not collected	clinical	human	IncHI2A,rep_cluster_1088	IncHI2A	NA	AA739	AJ057	unknown_longread	pathogen_isolate_browser_ncbi	Yes	AA739_AJ057
GCA_023734975	Enterobacter hormaechei	ST78	5	blaIMP-1	GCA_023734975.1_ASM2373497v1_genomic_AP025788.1	GCA_023734975.1_ASM2373497v1_genomic_AP025788.1	GCA_023734975.1_ASM2373497v1_genomic_AP025788.1	139889	140626	-	30	BETA-LACTAM	CARBAPENEM	ALLELEX	246	246	100	100	246	WP_003159548.1	subclass B1 metallo-beta-lactamase IMP-1	GCA_023734975.1_ASM2373497v1_genomic	Enterobacter hormaechei	Enterobacter hormaechei	Enterobacter hormaechei	ecloacae	78	3	5219129	Japan	Aichi	SAMD00490839	PRJDB13518	42655	Japan:Aichi	longread/hybrid	2016	not collected	clinical	human	IncHI2A,rep_cluster_1088	IncHI2A	NA	AA739	AJ057	unknown_longread	pathogen_isolate_browser_ncbi	Yes	AA739_AJ057
GCA_023734995	Enterobacter hormaechei	ST78	5	blaIMP-1	GCA_023734995.1_ASM2373499v1_genomic_AP025791.1	GCA_023734995.1_ASM2373499v1_genomic_AP025791.1	GCA_023734995.1_ASM2373499v1_genomic_AP025791.1	139889	140626	-	30	BETA-LACTAM	CARBAPENEM	ALLELEX	246	246	100	100	246	WP_003159548.1	subclass B1 metallo-beta-lactamase IMP-1	GCA_023734995.1_ASM2373499v1_genomic	Enterobacter hormaechei	Enterobacter hormaechei	Enterobacter hormaechei	ecloacae	78	2	5151218	Japan	Aichi	SAMD00490840	PRJDB13518	42670	Japan:Aichi	longread/hybrid	2016	not collected	clinical	human	IncHI2A,rep_cluster_1088	IncHI2A	NA	AA739	AJ057	unknown_longread	pathogen_isolate_browser_ncbi	Yes	AA739_AJ057
GCA_023735015	Enterobacter hormaechei	ST78	3	blaIMP-1	GCA_023735015.1_ASM2373501v1_genomic_AP025793.1	GCA_023735015.1_ASM2373501v1_genomic_AP025793.1	GCA_023735015.1_ASM2373501v1_genomic_AP025793.1	138551	139288	-	30	BETA-LACTAM	CARBAPENEM	ALLELEX	246	246	100	100	246	WP_003159548.1	subclass B1 metallo-beta-lactamase IMP-1	GCA_023735015.1_ASM2373501v1_genomic	Enterobacter hormaechei	Enterobacter hormaechei	Enterobacter hormaechei	ecloacae	78	3	5233459	Japan	Aichi	SAMD00490842	PRJDB13518	42383	Japan:Aichi	longread/hybrid	2016	not collected	clinical	human	IncHI2A,rep_cluster_1088	IncHI2A	NA	AA739	AJ057	unknown_longread	pathogen_isolate_browser_ncbi	Yes	AA739_AJ057
GCA_023735035	Enterobacter hormaechei	ST78	5	blaIMP-1	GCA_023735035.1_ASM2373503v1_genomic_AP025796.1	GCA_023735035.1_ASM2373503v1_genomic_AP025796.1	GCA_023735035.1_ASM2373503v1_genomic_AP025796.1	139889	140626	-	30	BETA-LACTAM	CARBAPENEM	ALLELEX	246	246	100	100	246	WP_003159548.1	subclass B1 metallo-beta-lactamase IMP-1	GCA_023735035.1_ASM2373503v1_genomic	Enterobacter hormaechei	Enterobacter hormaechei	Enterobacter hormaechei	ecloacae	78	2	5151287	Japan	Aichi	SAMD00490843	PRJDB13518	42519	Japan:Aichi	longread/hybrid	2016	not collected	clinical	human	IncHI2A,rep_cluster_1088	IncHI2A	NA	AA739	AJ057	unknown_longread	pathogen_isolate_browser_ncbi	Yes	AA739_AJ057
GCA_023735055	Enterobacter hormaechei	ST78	5	blaIMP-1	GCA_023735055.1_ASM2373505v1_genomic_AP025798.1	GCA_023735055.1_ASM2373505v1_genomic_AP025798.1	GCA_023735055.1_ASM2373505v1_genomic_AP025798.1	139889	140626	-	30	BETA-LACTAM	CARBAPENEM	ALLELEX	246	246	100	100	246	WP_003159548.1	subclass B1 metallo-beta-lactamase IMP-1	GCA_023735055.1_ASM2373505v1_genomic	Enterobacter hormaechei	Enterobacter hormaechei	Enterobacter hormaechei	ecloacae	78	2	5116092	Japan	Aichi	SAMD00490844	PRJDB13518	42612	Japan:Aichi	longread/hybrid	2016	not collected	clinical	human	IncHI2A,rep_cluster_1088	IncHI2A	NA	AA739	AJ057	unknown_longread	pathogen_isolate_browser_ncbi	Yes	AA739_AJ057
GCA_023735195	Enterobacter hormaechei	ST78	3	blaIMP-1	GCA_023735195.1_ASM2373519v1_genomic_AP025805.1	GCA_023735195.1_ASM2373519v1_genomic_AP025805.1	GCA_023735195.1_ASM2373519v1_genomic_AP025805.1	138551	139288	-	30	BETA-LACTAM	CARBAPENEM	ALLELEX	246	246	100	100	246	WP_003159548.1	subclass B1 metallo-beta-lactamase IMP-1	GCA_023735195.1_ASM2373519v1_genomic	Enterobacter hormaechei	Enterobacter hormaechei	Enterobacter hormaechei	ecloacae	78	3	5140930	Japan	Aichi	SAMD00490847	PRJDB13518	42681	Japan:Aichi	longread/hybrid	2016	not collected	clinical	human	IncHI2A,rep_cluster_1088	IncHI2A	NA	AA739	AJ057	unknown_longread	pathogen_isolate_browser_ncbi	Yes	AA739_AJ057
GCA_023710665	Enterobacter hormaechei	ST78	3	blaIMP-1	GCA_023710665.1_ASM2371066v1_genomic_BRID01000002.1	GCA_023710665.1_ASM2371066v1_genomic_BRID01000002.1	GCA_023710665.1_ASM2371066v1_genomic_BRID01000002.1	137774	138511	-	30	BETA-LACTAM	CARBAPENEM	ALLELEX	246	246	100	100	246	WP_003159548.1	subclass B1 metallo-beta-lactamase IMP-1	GCA_023710665.1_ASM2371066v1_genomic	Enterobacter hormaechei	Enterobacter hormaechei	Enterobacter hormaechei	ecloacae	78	4	5108498	Japan	Aichi	SAMD00490861	PRJDB13518	43350	Japan:Aichi	longread/hybrid	2018	not collected	clinical	human	IncHI2A,rep_cluster_1088	IncHI2A	NA	AA739	AJ057	unknown_longread	pathogen_isolate_browser_ncbi	Yes	AA739_AJ057
GCA_023711005	Enterobacter hormaechei	ST78	3	blaIMP-1	GCA_023711005.1_ASM2371100v1_genomic_BRIU01000003.1	GCA_023711005.1_ASM2371100v1_genomic_BRIU01000003.1	GCA_023711005.1_ASM2371100v1_genomic_BRIU01000003.1	160498	161235	+	30	BETA-LACTAM	CARBAPENEM	ALLELEX	246	246	100	100	246	WP_003159548.1	subclass B1 metallo-beta-lactamase IMP-1	GCA_023711005.1_ASM2371100v1_genomic	Enterobacter hormaechei	Enterobacter hormaechei	Enterobacter hormaechei	ecloacae	78	9	4864132	Japan	Aichi	SAMD00490868	PRJDB13518	43425	Japan:Aichi	longread/hybrid	2018	not collected	clinical	human	rep_cluster_1088	IncHI2A	NA	AA739	AJ057	unknown_longread	pathogen_isolate_browser_ncbi	Yes	AA739_AJ057
GCA_023735375	Enterobacter hormaechei	ST78	3	blaIMP-1	GCA_023735375.1_ASM2373537v1_genomic_AP025831.1	GCA_023735375.1_ASM2373537v1_genomic_AP025831.1	GCA_023735375.1_ASM2373537v1_genomic_AP025831.1	138550	139287	-	30	BETA-LACTAM	CARBAPENEM	ALLELEX	246	246	100	100	246	WP_003159548.1	subclass B1 metallo-beta-lactamase IMP-1	GCA_023735375.1_ASM2373537v1_genomic	Enterobacter hormaechei	Enterobacter hormaechei	Enterobacter hormaechei	ecloacae	78	3	5172762	Japan	Aichi	SAMD00490862	PRJDB13518	43342	Japan:Aichi	longread/hybrid	2018	not collected	clinical	human	IncHI2A,rep_cluster_1088	IncHI2A	NA	AA739	AJ057	unknown_longread	pathogen_isolate_browser_ncbi	Yes	AA739_AJ057
GCA_023735395	Enterobacter hormaechei	ST78	3	blaIMP-1	GCA_023735395.1_ASM2373539v1_genomic_AP025834.1	GCA_023735395.1_ASM2373539v1_genomic_AP025834.1	GCA_023735395.1_ASM2373539v1_genomic_AP025834.1	96606	97343	-	30	BETA-LACTAM	CARBAPENEM	ALLELEX	246	246	100	100	246	WP_003159548.1	subclass B1 metallo-beta-lactamase IMP-1	GCA_023735395.1_ASM2373539v1_genomic	Enterobacter hormaechei	Enterobacter hormaechei	Enterobacter hormaechei	ecloacae	78	3	5113168	Japan	Aichi	SAMD00490863	PRJDB13518	43350	Japan:Aichi	longread/hybrid	2018	not collected	clinical	human	IncHI2A,rep_cluster_1088	IncHI2A	NA	AA739	AJ057	unknown_longread	pathogen_isolate_browser_ncbi	Yes	AA739_AJ057
GCA_023735755	Enterobacter hormaechei	ST133	4	blaIMP-1	GCA_023735755.1_ASM2373575v1_genomic_AP025880.1	GCA_023735755.1_ASM2373575v1_genomic_AP025880.1	GCA_023735755.1_ASM2373575v1_genomic_AP025880.1	137409	138146	-	30	BETA-LACTAM	CARBAPENEM	ALLELEX	246	246	100	100	246	WP_003159548.1	subclass B1 metallo-beta-lactamase IMP-1	GCA_023735755.1_ASM2373575v1_genomic	Enterobacter hormaechei	Enterobacter hormaechei	Enterobacter hormaechei	ecloacae	133	4	5405365	Japan	Aichi	SAMD00490880	PRJDB13518	43241	Japan:Aichi	longread/hybrid	2018	not collected	clinical	human	IncHI2A,rep_cluster_1088	IncHI2A	NA	AA739	AJ057	unknown_longread	pathogen_isolate_browser_ncbi	Yes	AA739_AJ057
GCA_023735775	Enterobacter hormaechei	ST133	4	blaIMP-1	GCA_023735775.1_ASM2373577v1_genomic_AP025884.1	GCA_023735775.1_ASM2373577v1_genomic_AP025884.1	GCA_023735775.1_ASM2373577v1_genomic_AP025884.1	131601	132338	-	689	BETA-LACTAM	CARBAPENEM	ALLELEX	246	246	100	100	246	WP_003159548.1	subclass B1 metallo-beta-lactamase IMP-1	GCA_023735775.1_ASM2373577v1_genomic	Enterobacter hormaechei	Enterobacter hormaechei	Enterobacter hormaechei	ecloacae	133	4	5346291	Japan	Aichi	SAMD00490881	PRJDB13518	43243	Japan:Aichi	longread/hybrid	2018	not collected	clinical	human	IncHI2A,rep_cluster_1088	IncHI2A	NA	AA739	AJ057	unknown_longread	pathogen_isolate_browser_ncbi	Yes	AA739_AJ057
GCA_023735795	Enterobacter hormaechei	ST133	4	blaIMP-1	GCA_023735795.1_ASM2373579v1_genomic_AP025888.1	GCA_023735795.1_ASM2373579v1_genomic_AP025888.1	GCA_023735795.1_ASM2373579v1_genomic_AP025888.1	138634	139371	-	30	BETA-LACTAM	CARBAPENEM	ALLELEX	246	246	100	100	246	WP_003159548.1	subclass B1 metallo-beta-lactamase IMP-1	GCA_023735795.1_ASM2373579v1_genomic	Enterobacter hormaechei	Enterobacter hormaechei	Enterobacter hormaechei	ecloacae	133	4	5393614	Japan	Aichi	SAMD00490882	PRJDB13518	43405	Japan:Aichi	longread/hybrid	2018	not collected	clinical	human	IncHI2A,rep_cluster_1088	IncHI2A	NA	AA739	AJ057	unknown_longread	pathogen_isolate_browser_ncbi	Yes	AA739_AJ057
GCA_023735815	Enterobacter hormaechei	ST133	4	blaIMP-1	GCA_023735815.1_ASM2373581v1_genomic_AP025892.1	GCA_023735815.1_ASM2373581v1_genomic_AP025892.1	GCA_023735815.1_ASM2373581v1_genomic_AP025892.1	99304	100041	-	30	BETA-LACTAM	CARBAPENEM	ALLELEX	246	246	100	100	246	WP_003159548.1	subclass B1 metallo-beta-lactamase IMP-1	GCA_023735815.1_ASM2373581v1_genomic	Enterobacter hormaechei	Enterobacter hormaechei	Enterobacter hormaechei	ecloacae	133	4	5415270	Japan	Aichi	SAMD00490883	PRJDB13518	43432	Japan:Aichi	longread/hybrid	2018	not collected	clinical	human	IncHI2A,rep_cluster_1088	IncHI2A	NA	AA739	AJ057	unknown_longread	pathogen_isolate_browser_ncbi	Yes	AA739_AJ057
GCA_023735875	Enterobacter hormaechei	ST133	4	blaIMP-1	GCA_023735875.1_ASM2373587v1_genomic_AP025904.1	GCA_023735875.1_ASM2373587v1_genomic_AP025904.1	GCA_023735875.1_ASM2373587v1_genomic_AP025904.1	138635	139372	-	30	BETA-LACTAM	CARBAPENEM	ALLELEX	246	246	100	100	246	WP_003159548.1	subclass B1 metallo-beta-lactamase IMP-1	GCA_023735875.1_ASM2373587v1_genomic	Enterobacter hormaechei	Enterobacter hormaechei	Enterobacter hormaechei	ecloacae	133	4	5429932	Japan	Aichi	SAMD00490886	PRJDB13518	43214	Japan:Aichi	longread/hybrid	2018	not collected	clinical	human	IncHI2A,rep_cluster_1088	IncHI2A	NA	AA739	AJ057	unknown_longread	pathogen_isolate_browser_ncbi	Yes	AA739_AJ057
GCA_023735895	Enterobacter hormaechei	ST133	4	blaIMP-1	GCA_023735895.1_ASM2373589v1_genomic_AP025908.1	GCA_023735895.1_ASM2373589v1_genomic_AP025908.1	GCA_023735895.1_ASM2373589v1_genomic_AP025908.1	138635	139372	-	30	BETA-LACTAM	CARBAPENEM	ALLELEX	246	246	100	100	246	WP_003159548.1	subclass B1 metallo-beta-lactamase IMP-1	GCA_023735895.1_ASM2373589v1_genomic	Enterobacter hormaechei	Enterobacter hormaechei	Enterobacter hormaechei	ecloacae	133	4	5394690	Japan	Aichi	SAMD00490887	PRJDB13518	43405	Japan:Aichi	longread/hybrid	2018	not collected	clinical	human	IncHI2A,rep_cluster_1088	IncHI2A	NA	AA739	AJ057	unknown_longread	pathogen_isolate_browser_ncbi	Yes	AA739_AJ057
GCA_023709185	Enterobacter hormaechei	ST78	1	blaIMP-1	GCA_023709185.1_ASM2370918v1_genomic_BRFH01000002.1	GCA_023709185.1_ASM2370918v1_genomic_BRFH01000002.1	GCA_023709185.1_ASM2370918v1_genomic_BRFH01000002.1	73033	73770	+	965	BETA-LACTAM	CARBAPENEM	ALLELEX	246	246	100	100	246	WP_003159548.1	subclass B1 metallo-beta-lactamase IMP-1	GCA_023709185.1_ASM2370918v1_genomic	Enterobacter hormaechei	Enterobacter hormaechei	Enterobacter hormaechei	ecloacae	78	6	5117043	Japan	NA	SAMD00490828	PRJDB13518	43713	Japan	longread/hybrid	2019	not collected	clinical	human	IncHI2A,rep_cluster_1088	IncHI2A	NA	AA739	AJ057	unknown_longread	pathogen_isolate_browser_ncbi	Yes	AA739_AJ057
GCA_023710845	Enterobacter hormaechei	ST78	3	blaIMP-1	GCA_023710845.1_ASM2371084v1_genomic_BRIM01000002.1	GCA_023710845.1_ASM2371084v1_genomic_BRIM01000002.1	GCA_023710845.1_ASM2371084v1_genomic_BRIM01000002.1	93968	94705	-	30	BETA-LACTAM	CARBAPENEM	ALLELEX	246	246	100	100	246	WP_003159548.1	subclass B1 metallo-beta-lactamase IMP-1	GCA_023710845.1_ASM2371084v1_genomic	Enterobacter hormaechei	Enterobacter hormaechei	Enterobacter hormaechei	ecloacae	78	3	4998908	Japan	Aichi	SAMD00490865	PRJDB13518	43704	Japan:Aichi	longread/hybrid	2019	not collected	clinical	human	IncHI2A,rep_cluster_1088	IncHI2A	NA	AA739	AJ057	unknown_longread	pathogen_isolate_browser_ncbi	Yes	AA739_AJ057
GCA_023710905	Enterobacter hormaechei	ST78	3	blaIMP-1	GCA_023710905.1_ASM2371090v1_genomic_BRIP01000002.1	GCA_023710905.1_ASM2371090v1_genomic_BRIP01000002.1	GCA_023710905.1_ASM2371090v1_genomic_BRIP01000002.1	139313	140050	-	30	BETA-LACTAM	CARBAPENEM	ALLELEX	246	246	100	100	246	WP_003159548.1	subclass B1 metallo-beta-lactamase IMP-1	GCA_023710905.1_ASM2371090v1_genomic	Enterobacter hormaechei	Enterobacter hormaechei	Enterobacter hormaechei	ecloacae	78	3	5228511	Japan	Aichi	SAMD00490866	PRJDB13518	43700	Japan:Aichi	longread/hybrid	2019	not collected	clinical	human	IncHI2A,rep_cluster_1088	IncHI2A	NA	AA739	AJ057	unknown_longread	pathogen_isolate_browser_ncbi	Yes	AA739_AJ057
GCA_023711365	Enterobacter hormaechei	ST133	4	blaIMP-1	GCA_023711365.1_ASM2371136v1_genomic_BRJM01000002.1	GCA_023711365.1_ASM2371136v1_genomic_BRJM01000002.1	GCA_023711365.1_ASM2371136v1_genomic_BRJM01000002.1	137410	138147	-	30	BETA-LACTAM	CARBAPENEM	ALLELEX	246	246	100	100	246	WP_003159548.1	subclass B1 metallo-beta-lactamase IMP-1	GCA_023711365.1_ASM2371136v1_genomic	Enterobacter hormaechei	Enterobacter hormaechei	Enterobacter hormaechei	ecloacae	133	17	5376535	Japan	Aichi	SAMD00490876	PRJDB13518	43662	Japan:Aichi	longread/hybrid	2019	not collected	clinical	human	IncHI2A,rep_cluster_1088	IncHI2A	NA	AA739	AJ057	unknown_longread	pathogen_isolate_browser_ncbi	Yes	AA739_AJ057
GCA_023735355	Enterobacter hormaechei	ST78	3	blaIMP-1	GCA_023735355.1_ASM2373535v1_genomic_AP025828.1	GCA_023735355.1_ASM2373535v1_genomic_AP025828.1	GCA_023735355.1_ASM2373535v1_genomic_AP025828.1	138551	139288	-	30	BETA-LACTAM	CARBAPENEM	ALLELEX	246	246	100	100	246	WP_003159548.1	subclass B1 metallo-beta-lactamase IMP-1	GCA_023735355.1_ASM2373535v1_genomic	Enterobacter hormaechei	Enterobacter hormaechei	Enterobacter hormaechei	ecloacae	78	3	5181170	Japan	Aichi	SAMD00490860	PRJDB13518	43821	Japan:Aichi	longread/hybrid	2019	not collected	clinical	human	IncHI2A,rep_cluster_1088	IncHI2A	NA	AA739	AJ057	unknown_longread	pathogen_isolate_browser_ncbi	Yes	AA739_AJ057
GCA_023735435	Enterobacter hormaechei	ST78	3	blaIMP-1	GCA_023735435.1_ASM2373543v1_genomic_AP025840.1	GCA_023735435.1_ASM2373543v1_genomic_AP025840.1	GCA_023735435.1_ASM2373543v1_genomic_AP025840.1	138551	139288	-	30	BETA-LACTAM	CARBAPENEM	ALLELEX	246	246	100	100	246	WP_003159548.1	subclass B1 metallo-beta-lactamase IMP-1	GCA_023735435.1_ASM2373543v1_genomic	Enterobacter hormaechei	Enterobacter hormaechei	Enterobacter hormaechei	ecloacae	78	3	5224416	Japan	Aichi	SAMD00490867	PRJDB13518	43744	Japan:Aichi	longread/hybrid	2019	not collected	clinical	human	IncHI2A,rep_cluster_1088	IncHI2A	NA	AA739	AJ057	unknown_longread	pathogen_isolate_browser_ncbi	Yes	AA739_AJ057
GCA_023735515	Enterobacter hormaechei	ST133	4	blaIMP-1	GCA_023735515.1_ASM2373551v1_genomic_AP025856.1	GCA_023735515.1_ASM2373551v1_genomic_AP025856.1	GCA_023735515.1_ASM2373551v1_genomic_AP025856.1	138635	139372	-	30	BETA-LACTAM	CARBAPENEM	ALLELEX	246	246	100	100	246	WP_003159548.1	subclass B1 metallo-beta-lactamase IMP-1	GCA_023735515.1_ASM2373551v1_genomic	Enterobacter hormaechei	Enterobacter hormaechei	Enterobacter hormaechei	ecloacae	133	4	5419302	Japan	Aichi	SAMD00490873	PRJDB13518	43640	Japan:Aichi	longread/hybrid	2019	not collected	clinical	human	IncHI2A,rep_cluster_1088	IncHI2A	NA	AA739	AJ057	unknown_longread	pathogen_isolate_browser_ncbi	Yes	AA739_AJ057
GCA_023735535	Enterobacter hormaechei	ST133	4	blaIMP-1	GCA_023735535.1_ASM2373553v1_genomic_AP025860.1	GCA_023735535.1_ASM2373553v1_genomic_AP025860.1	GCA_023735535.1_ASM2373553v1_genomic_AP025860.1	138635	139372	-	30	BETA-LACTAM	CARBAPENEM	ALLELEX	246	246	100	100	246	WP_003159548.1	subclass B1 metallo-beta-lactamase IMP-1	GCA_023735535.1_ASM2373553v1_genomic	Enterobacter hormaechei	Enterobacter hormaechei	Enterobacter hormaechei	ecloacae	133	4	5429122	Japan	Aichi	SAMD00490874	PRJDB13518	43640	Japan:Aichi	longread/hybrid	2019	not collected	clinical	human	IncHI2A,rep_cluster_1088	IncHI2A	NA	AA739	AJ057	unknown_longread	pathogen_isolate_browser_ncbi	Yes	AA739_AJ057
GCA_023735615	Enterobacter hormaechei	ST133	4	blaIMP-1	GCA_023735615.1_ASM2373561v1_genomic_AP025864.1	GCA_023735615.1_ASM2373561v1_genomic_AP025864.1	GCA_023735615.1_ASM2373561v1_genomic_AP025864.1	138635	139372	-	30	BETA-LACTAM	CARBAPENEM	ALLELEX	246	246	100	100	246	WP_003159548.1	subclass B1 metallo-beta-lactamase IMP-1	GCA_023735615.1_ASM2373561v1_genomic	Enterobacter hormaechei	Enterobacter hormaechei	Enterobacter hormaechei	ecloacae	133	4	5421530	Japan	Aichi	SAMD00490875	PRJDB13518	43640	Japan:Aichi	longread/hybrid	2019	not collected	clinical	human	IncHI2A,rep_cluster_1088	IncHI2A	NA	AA739	AJ057	unknown_longread	pathogen_isolate_browser_ncbi	Yes	AA739_AJ057
GCA_023735695	Enterobacter hormaechei	ST133	4	blaIMP-1	GCA_023735695.1_ASM2373569v1_genomic_AP025868.1	GCA_023735695.1_ASM2373569v1_genomic_AP025868.1	GCA_023735695.1_ASM2373569v1_genomic_AP025868.1	114411	115148	-	30	BETA-LACTAM	CARBAPENEM	ALLELEX	246	246	100	100	246	WP_003159548.1	subclass B1 metallo-beta-lactamase IMP-1	GCA_023735695.1_ASM2373569v1_genomic	Enterobacter hormaechei	Enterobacter hormaechei	Enterobacter hormaechei	ecloacae	133	4	5414548	Japan	Aichi	SAMD00490877	PRJDB13518	43575	Japan:Aichi	longread/hybrid	2019	not collected	clinical	human	IncHI2A,rep_cluster_1088	IncHI2A	NA	AA739	AJ057	unknown_longread	pathogen_isolate_browser_ncbi	Yes	AA739_AJ057
GCA_023735715	Enterobacter hormaechei	ST133	4	blaIMP-1	GCA_023735715.1_ASM2373571v1_genomic_AP025872.1	GCA_023735715.1_ASM2373571v1_genomic_AP025872.1	GCA_023735715.1_ASM2373571v1_genomic_AP025872.1	121455	122192	-	30	BETA-LACTAM	CARBAPENEM	ALLELEX	246	246	100	100	246	WP_003159548.1	subclass B1 metallo-beta-lactamase IMP-1	GCA_023735715.1_ASM2373571v1_genomic	Enterobacter hormaechei	Enterobacter hormaechei	Enterobacter hormaechei	ecloacae	133	4	5424276	Japan	Aichi	SAMD00490878	PRJDB13518	43575	Japan:Aichi	longread/hybrid	2019	not collected	clinical	human	IncHI2A,rep_cluster_1088	IncHI2A	NA	AA739	AJ057	unknown_longread	pathogen_isolate_browser_ncbi	Yes	AA739_AJ057
GCA_023735735	Enterobacter hormaechei	ST133	4	blaIMP-1	GCA_023735735.1_ASM2373573v1_genomic_AP025876.1	GCA_023735735.1_ASM2373573v1_genomic_AP025876.1	GCA_023735735.1_ASM2373573v1_genomic_AP025876.1	137410	138147	-	30	BETA-LACTAM	CARBAPENEM	ALLELEX	246	246	100	100	246	WP_003159548.1	subclass B1 metallo-beta-lactamase IMP-1	GCA_023735735.1_ASM2373573v1_genomic	Enterobacter hormaechei	Enterobacter hormaechei	Enterobacter hormaechei	ecloacae	133	4	5438385	Japan	Aichi	SAMD00490879	PRJDB13518	43675	Japan:Aichi	longread/hybrid	2019	not collected	clinical	human	IncHI2A,rep_cluster_1088	IncHI2A	NA	AA739	AJ057	unknown_longread	pathogen_isolate_browser_ncbi	Yes	AA739_AJ057
GCA_023735835	Enterobacter hormaechei	ST133	4	blaIMP-1	GCA_023735835.1_ASM2373583v1_genomic_AP025896.1	GCA_023735835.1_ASM2373583v1_genomic_AP025896.1	GCA_023735835.1_ASM2373583v1_genomic_AP025896.1	114802	115539	+	30	BETA-LACTAM	CARBAPENEM	ALLELEX	246	246	100	100	246	WP_003159548.1	subclass B1 metallo-beta-lactamase IMP-1	GCA_023735835.1_ASM2373583v1_genomic	Enterobacter hormaechei	Enterobacter hormaechei	Enterobacter hormaechei	ecloacae	133	4	5402088	Japan	Aichi	SAMD00490884	PRJDB13518	43624	Japan:Aichi	longread/hybrid	2019	not collected	clinical	human	IncHI2A,rep_cluster_1088	IncHI2A	NA	AA739	AJ057	unknown_longread	pathogen_isolate_browser_ncbi	Yes	AA739_AJ057
GCA_023735855	Enterobacter hormaechei	ST133	4	blaIMP-1	GCA_023735855.1_ASM2373585v1_genomic_AP025900.1	GCA_023735855.1_ASM2373585v1_genomic_AP025900.1	GCA_023735855.1_ASM2373585v1_genomic_AP025900.1	139860	140597	-	30	BETA-LACTAM	CARBAPENEM	ALLELEX	246	246	100	100	246	WP_003159548.1	subclass B1 metallo-beta-lactamase IMP-1	GCA_023735855.1_ASM2373585v1_genomic	Enterobacter hormaechei	Enterobacter hormaechei	Enterobacter hormaechei	ecloacae	133	4	5441708	Japan	Aichi	SAMD00490885	PRJDB13518	43783	Japan:Aichi	longread/hybrid	2019	not collected	clinical	human	IncHI2A,rep_cluster_1088	IncHI2A	NA	AA739	AJ057	unknown_longread	pathogen_isolate_browser_ncbi	Yes	AA739_AJ057
GCA_024182005	Enterobacter hormaechei	ST78	3	blaIMP-1	GCA_024182005.1_ASM2418200v1_genomic_AP025837.1	GCA_024182005.1_ASM2418200v1_genomic_AP025837.1	GCA_024182005.1_ASM2418200v1_genomic_AP025837.1	138550	139287	-	30	BETA-LACTAM	CARBAPENEM	ALLELEX	246	246	100	100	246	WP_003159548.1	subclass B1 metallo-beta-lactamase IMP-1	GCA_024182005.1_ASM2418200v1_genomic	Enterobacter hormaechei	Enterobacter hormaechei	Enterobacter hormaechei	ecloacae	78	3	5230988	Japan	Aichi	SAMD00490864	PRJDB13518	43696	Japan:Aichi	longread/hybrid	2019	not collected	clinical	human	IncHI2A,rep_cluster_1088	IncHI2A	NA	AA739	AJ057	unknown_longread	pathogen_isolate_browser_ncbi	Yes	AA739_AJ057
GCA_023735915	Enterobacter hormaechei	ST133	4	blaIMP-1	GCA_023735915.1_ASM2373591v1_genomic_AP025912.1	GCA_023735915.1_ASM2373591v1_genomic_AP025912.1	GCA_023735915.1_ASM2373591v1_genomic_AP025912.1	138635	139372	-	30	BETA-LACTAM	CARBAPENEM	ALLELEX	246	246	100	100	246	WP_003159548.1	subclass B1 metallo-beta-lactamase IMP-1	GCA_023735915.1_ASM2373591v1_genomic	Enterobacter hormaechei	Enterobacter hormaechei	Enterobacter hormaechei	ecloacae	133	4	5436371	Japan	Aichi	SAMD00490888	PRJDB13518	43864	Japan:Aichi	longread/hybrid	2020	not collected	clinical	human	IncHI2A,rep_cluster_1088	IncHI2A	NA	AA739	AJ057	unknown_longread	pathogen_isolate_browser_ncbi	Yes	AA739_AJ057
GCA_023735935	Enterobacter hormaechei	ST133	4	blaIMP-1	GCA_023735935.1_ASM2373593v1_genomic_AP025916.1	GCA_023735935.1_ASM2373593v1_genomic_AP025916.1	GCA_023735935.1_ASM2373593v1_genomic_AP025916.1	139357	140094	+	30	BETA-LACTAM	CARBAPENEM	ALLELEX	246	246	100	100	246	WP_003159548.1	subclass B1 metallo-beta-lactamase IMP-1	GCA_023735935.1_ASM2373593v1_genomic	Enterobacter hormaechei	Enterobacter hormaechei	Enterobacter hormaechei	ecloacae	133	4	5429939	Japan	Aichi	SAMD00490889	PRJDB13518	43894	Japan:Aichi	longread/hybrid	2020	not collected	clinical	human	IncHI2A,rep_cluster_1088	IncHI2A	NA	AA739	AJ057	unknown_longread	pathogen_isolate_browser_ncbi	Yes	AA739_AJ057
GCA_023735955	Enterobacter hormaechei	ST133	4	blaIMP-1	GCA_023735955.1_ASM2373595v1_genomic_AP025920.1	GCA_023735955.1_ASM2373595v1_genomic_AP025920.1	GCA_023735955.1_ASM2373595v1_genomic_AP025920.1	139867	140604	-	30	BETA-LACTAM	CARBAPENEM	ALLELEX	246	246	100	100	246	WP_003159548.1	subclass B1 metallo-beta-lactamase IMP-1	GCA_023735955.1_ASM2373595v1_genomic	Enterobacter hormaechei	Enterobacter hormaechei	Enterobacter hormaechei	ecloacae	133	4	5449137	Japan	Aichi	SAMD00490890	PRJDB13518	43938	Japan:Aichi	longread/hybrid	2020	not collected	clinical	human	IncHI2A,rep_cluster_1088	IncHI2A	NA	AA739	AJ057	unknown_longread	pathogen_isolate_browser_ncbi	Yes	AA739_AJ057
GCA_023735975	Enterobacter hormaechei	ST133	4	blaIMP-1	GCA_023735975.1_ASM2373597v1_genomic_AP025924.1	GCA_023735975.1_ASM2373597v1_genomic_AP025924.1	GCA_023735975.1_ASM2373597v1_genomic_AP025924.1	130436	131173	-	689	BETA-LACTAM	CARBAPENEM	ALLELEX	246	246	100	100	246	WP_003159548.1	subclass B1 metallo-beta-lactamase IMP-1	GCA_023735975.1_ASM2373597v1_genomic	Enterobacter hormaechei	Enterobacter hormaechei	Enterobacter hormaechei	ecloacae	133	4	5339691	Japan	Aichi	SAMD00490891	PRJDB13518	44023	Japan:Aichi	longread/hybrid	2020	not collected	clinical	human	IncHI2A,rep_cluster_1088	IncHI2A	NA	AA739	AJ057	unknown_longread	pathogen_isolate_browser_ncbi	Yes	AA739_AJ057
[truncated: 3,937 more rows]
[truncated: 74 more columns]

## Sheet: Table_S2
Year	blaIMP-1	blaIMP-4	blaIMP-6	blaIMP-19	blaIMP-18	blaIMP-34	blaIMP-7	blaIMP-8	blaIMP-13	blaIMP-10	blaIMP-26	blaIMP-14	blaIMP-15	blaIMP-16	blaIMP-11	blaIMP-27	blaIMP-29	blaIMP-38	blaIMP-96	blaIMP-22	blaIMP-45	blaIMP-56	blaIMP-62	blaIMP-63	blaIMP-74	blaIMP-31	blaIMP-43	blaIMP-44	blaIMP-54	blaIMP-91	blaIMP-51	blaIMP-9	blaIMP-64	blaIMP-69	blaIMP-87	blaIMP-89	blaIMP-59	blaIMP-68	blaIMP-94	blaIMP-48	blaIMP-75	blaIMP-23	blaIMP-60	blaIMP-66	blaIMP-84	blaIMP-86	blaIMP-97	blaIMP-20	blaIMP-81
[truncated: 27 more rows]
[truncated: 3 more columns]

[truncated: 9 more sheets: Table_S3, Table_S4, Table_S5, Table_S6, Table_S7, Table_S8, Table_S9, Table_S10, Table_S11]
