# Supplementary material for: The rise and global spread of IMP carbapenemases (1996-2023): a genomic epidemiology study
Source: Nat Commun. 2025 Dec 9;17:183. doi: 10.1038/s41467-025-66874-7 (PMC12780205; doi:10.1038/s41467-025-66874-7)
Supplement: Supplementary file 6 — Source Data [file 41467_2025_66874_MOESM6_ESM.zip]

Archive with 6 entries (5 files):
- Source_data/
- Source_data/Source_data_Fig_1C.tsv
- Source_data/Source_data_Fig_1B.tsv
- Source_data/Source_data_Fig_2BD.tsv
- Source_data/Source_data_Fig_7B.tsv
- Source_data/desktop.ini
