# Supplementary material for: The rise and global spread of IMP carbapenemases (1996-2023): a genomic epidemiology study
Source: Nat Commun. 2025 Dec 9;17:183. doi: 10.1038/s41467-025-66874-7 (PMC12780205; doi:10.1038/s41467-025-66874-7)
Supplement: Supplementary file 6 — Source Data [file 41467_2025_66874_MOESM6_ESM.zip › Source_data/Source_data_Fig_1C.tsv]

year	subregion	region	subregion_count	region_count
1996	South-Eastern Asia	Asia	1	1
1997	Eastern Asia	Asia	1	1
1998	Eastern Asia	Asia	1	1
2000	Eastern Asia	Asia	1	1
2001	Eastern Asia	Asia	1	1
2002	Australia	Oceania	2	2
2003	Eastern Asia	Asia	1	1
2003	South America	South America	1	1
2004	Australia	Oceania	24	24
2004	Eastern Asia	Asia	1	2
2004	South-Eastern Asia	Asia	1	2
2005	Australia	Oceania	18	18
2005	Eastern Asia	Asia	3	3
2006	Australia	Oceania	8	8
2006	Eastern Asia	Asia	7	8
2006	Eastern Europe	Europe	1	14
2006	South America	South America	1	1
2006	South-Eastern Asia	Asia	1	8
2006	Western Europe	Europe	13	14
2007	Australia	Oceania	10	10
2007	Eastern Asia	Asia	8	9
2007	Southern Asia	Asia	1	9
2008	Australia	Oceania	17	17
2008	Eastern Asia	Asia	5	7
2008	Northern Europe	Europe	1	1
2008	South-Eastern Asia	Asia	1	7
2008	Southern Asia	Asia	1	7
2009	Australia	Oceania	13	13
2009	Eastern Asia	Asia	18	22
2009	Eastern Europe	Europe	1	4
2009	Northern America	North America	1	1
2009	Northern Europe	Europe	3	4
2009	South-Eastern Asia	Asia	4	22
2010	Australia	Oceania	13	13
2010	Central America	North America	2	2
2010	Eastern Asia	Asia	66	77
2010	Eastern Europe	Europe	1	4
2010	South America	South America	2	2
2010	South-Eastern Asia	Asia	11	77
2010	Western Europe	Europe	3	4
2011	Australia	Oceania	15	15
2011	Eastern Asia	Asia	62	71
2011	Northern America	North America	1	1
2011	South-Eastern Asia	Asia	9	71
2011	Southern Europe	Europe	1	4
2011	Western Europe	Europe	3	4
2012	Australia	Oceania	79	79
2012	Central America	North America	2	13
2012	Eastern Asia	Asia	62	74
2012	Northern America	North America	11	13
2012	South America	South America	2	2
2012	South-Eastern Asia	Asia	12	74
2012	Southern Europe	Europe	6	9
2012	Western Africa	Africa	1	1
2012	Western Europe	Europe	3	9
2013	Australia	Oceania	45	45
2013	Central America	North America	1	3
2013	Eastern Asia	Asia	79	110
2013	Eastern Europe	Europe	1	42
2013	Northern America	North America	2	3
2013	Northern Europe	Europe	1	42
2013	South America	South America	6	6
2013	South-Eastern Asia	Asia	28	110
2013	Southern Europe	Europe	19	42
2013	Western Asia	Asia	3	110
2013	Western Europe	Europe	21	42
2014	Australia	Oceania	56	56
2014	Central America	North America	2	9
2014	Eastern Asia	Asia	119	168
2014	Eastern Europe	Europe	1	28
2014	Northern America	North America	7	9
2014	Northern Europe	Europe	8	28
2014	South America	South America	3	3
2014	South-Eastern Asia	Asia	48	168
2014	Southern Europe	Europe	9	28
2014	Western Asia	Asia	1	168
2014	Western Europe	Europe	10	28
2015	Australia	Oceania	56	56
2015	Central America	North America	1	5
2015	Eastern Asia	Asia	210	280
2015	Eastern Europe	Europe	15	59
2015	Northern America	North America	4	5
2015	Northern Europe	Europe	16	59
2015	South-Eastern Asia	Asia	69	280
2015	Southern Europe	Europe	5	59
2015	Western Africa	Africa	9	9
2015	Western Asia	Asia	1	280
2015	Western Europe	Europe	23	59
2016	Australia	Oceania	120	120
2016	Eastern Asia	Asia	83	115
2016	Northern America	North America	9	9
2016	Northern Europe	Europe	16	38
2016	South America	South America	2	2
2016	South-Eastern Asia	Asia	21	115
2016	Southern Asia	Asia	11	115
2016	Southern Europe	Europe	16	38
2016	Western Europe	Europe	6	38
2017	Australia	Oceania	152	152
2017	Eastern Asia	Asia	97	117
2017	Eastern Europe	Europe	5	33
2017	Northern America	North America	15	15
2017	Northern Europe	Europe	18	33
2017	South America	South America	6	6
2017	South-Eastern Asia	Asia	18	117
2017	Southern Europe	Europe	7	33
2017	Western Africa	Africa	3	3
2017	Western Asia	Asia	2	117
2017	Western Europe	Europe	3	33
2018	Australia	Oceania	191	191
2018	Eastern Asia	Asia	196	218
2018	Eastern Europe	Europe	5	60
2018	Northern America	North America	33	33
2018	Northern Europe	Europe	37	60
2018	South America	South America	3	3
2018	South-Eastern Asia	Asia	7	218
2018	Southern Asia	Asia	12	218
2018	Southern Europe	Europe	18	60
2018	Western Africa	Africa	2	2
2018	Western Asia	Asia	3	218
2019	Australia	Oceania	202	202
2019	Central America	North America	2	73
2019	Eastern Asia	Asia	353	423
2019	Eastern Europe	Europe	2	48
2019	Northern America	North America	71	73
2019	Northern Europe	Europe	34	48
2019	South America	South America	10	10
2019	South-Eastern Asia	Asia	65	423
2019	Southern Asia	Asia	1	423
2019	Southern Europe	Europe	4	48
2019	Western Asia	Asia	4	423
2019	Western Europe	Europe	8	48
2020	Australia	Oceania	106	106
2020	Eastern Asia	Asia	197	373
2020	Northern America	North America	86	86
2020	Northern Europe	Europe	3	12
2020	South America	South America	2	2
2020	South-Eastern Asia	Asia	175	373
2020	Southern Asia	Asia	1	373
2020	Southern Europe	Europe	8	12
2020	Western Europe	Europe	1	12
2021	Australia	Oceania	18	18
2021	Eastern Asia	Asia	88	108
2021	Northern America	North America	125	125
2021	Northern Europe	Europe	33	35
2021	South America	South America	5	5
2021	South-Eastern Asia	Asia	15	108
2021	Southern Asia	Asia	4	108
2021	Southern Europe	Europe	1	35
2021	Western Asia	Asia	1	108
2021	Western Europe	Europe	1	35
2022	Eastern Asia	Asia	14	58
2022	Eastern Europe	Europe	1	47
2022	Northern America	North America	118	118
2022	Northern Europe	Europe	1	47
2022	South-Eastern Asia	Asia	36	58
2022	Southern Asia	Asia	2	58
2022	Southern Europe	Europe	31	47
2022	Western Asia	Asia	6	58
2022	Western Europe	Europe	14	47
2023	Eastern Asia	Asia	38	41
2023	Northern America	North America	123	123
2023	South-Eastern Asia	Asia	1	41
2023	Western Asia	Asia	2	41
2023	Western Europe	Europe	12	12
