# Supplementary material for: The rise and global spread of IMP carbapenemases (1996-2023): a genomic epidemiology study
Source: Nat Commun. 2025 Dec 9;17:183. doi: 10.1038/s41467-025-66874-7 (PMC12780205; doi:10.1038/s41467-025-66874-7)
Supplement: Supplementary file 6 — Source Data [file 41467_2025_66874_MOESM6_ESM.zip › Source_data/Source_data_Fig_1B.tsv]

IMP_variant	year	count
IMP-1	1996	1
IMP-1	1997	1
IMP-1	2003	2
IMP-1	2004	2
IMP-1	2005	3
IMP-1	2006	6
IMP-1	2007	8
IMP-1	2008	7
IMP-1	2009	17
IMP-1	2010	60
IMP-1	2011	22
IMP-1	2012	16
IMP-1	2013	34
IMP-1	2014	96
IMP-1	2015	68
IMP-1	2016	74
IMP-1	2017	71
IMP-1	2018	157
IMP-1	2019	302
IMP-1	2020	130
IMP-1	2021	18
IMP-1	2022	49
IMP-1	2023	11
IMP-13	2007	1
IMP-13	2011	2
IMP-13	2013	14
IMP-13	2014	1
IMP-13	2015	9
IMP-13	2016	3
IMP-13	2017	3
IMP-13	2018	7
IMP-13	2019	11
IMP-13	2020	13
IMP-13	2021	21
IMP-13	2022	23
IMP-13	2023	16
IMP-26	2009	4
IMP-26	2010	2
IMP-26	2011	10
IMP-26	2012	1
IMP-26	2013	7
IMP-26	2014	18
IMP-26	2015	9
IMP-26	2016	5
IMP-26	2017	20
IMP-26	2018	12
IMP-26	2019	38
IMP-26	2020	102
IMP-26	2021	21
IMP-26	2022	5
IMP-27	2011	1
IMP-27	2012	11
IMP-27	2014	4
IMP-27	2016	3
IMP-27	2017	4
IMP-27	2018	22
IMP-27	2019	61
IMP-27	2020	56
IMP-27	2021	70
IMP-27	2022	72
IMP-27	2023	67
IMP-4	1998	1
IMP-4	2002	2
IMP-4	2004	24
IMP-4	2005	18
IMP-4	2006	8
IMP-4	2007	10
IMP-4	2008	18
IMP-4	2009	12
IMP-4	2010	17
IMP-4	2011	21
IMP-4	2012	92
IMP-4	2013	63
IMP-4	2014	91
IMP-4	2015	110
IMP-4	2016	154
IMP-4	2017	173
IMP-4	2018	242
IMP-4	2019	227
IMP-4	2020	140
IMP-4	2021	100
IMP-4	2022	25
IMP-4	2023	44
IMP-6	2000	1
IMP-6	2006	1
IMP-6	2009	3
IMP-6	2010	2
IMP-6	2011	19
IMP-6	2012	26
IMP-6	2013	27
IMP-6	2014	3
IMP-6	2015	87
IMP-6	2016	3
IMP-6	2017	2
IMP-6	2018	4
IMP-6	2019	26
IMP-6	2020	15
IMP-6	2021	13
IMP-6	2022	1
IMP-6	2023	2
IMP-7	2006	1
IMP-7	2009	2
IMP-7	2010	5
IMP-7	2011	1
IMP-7	2013	12
IMP-7	2014	12
IMP-7	2015	69
IMP-7	2016	3
IMP-7	2017	3
IMP-7	2018	5
IMP-7	2020	1
IMP-7	2022	2
IMP-7	2023	2
IMP-8	2006	13
IMP-8	2010	5
IMP-8	2011	5
IMP-8	2012	7
IMP-8	2013	7
IMP-8	2014	10
IMP-8	2015	11
IMP-8	2016	12
IMP-8	2017	9
IMP-8	2018	12
IMP-8	2019	11
IMP-8	2020	4
IMP-8	2021	2
IMP-8	2023	1
Other 46 IMPs	2001	1
Other 46 IMPs	2006	2
Other 46 IMPs	2009	2
Other 46 IMPs	2010	7
Other 46 IMPs	2011	10
Other 46 IMPs	2012	25
Other 46 IMPs	2013	42
Other 46 IMPs	2014	29
Other 46 IMPs	2015	46
Other 46 IMPs	2016	27
Other 46 IMPs	2017	41
Other 46 IMPs	2018	46
Other 46 IMPs	2019	80
Other 46 IMPs	2020	118
Other 46 IMPs	2021	46
Other 46 IMPs	2022	46
Other 46 IMPs	2023	33
