# Supplementary material for: The rise and global spread of IMP carbapenemases (1996-2023): a genomic epidemiology study
Source: Nat Commun. 2025 Dec 9;17:183. doi: 10.1038/s41467-025-66874-7 (PMC12780205; doi:10.1038/s41467-025-66874-7)
Supplement: Supplementary file 6 — Source Data [file 41467_2025_66874_MOESM6_ESM.zip › Source_data/Source_data_Fig_2BD.tsv]

year	IMP_variant	species_simplified_3	count
2009	IMP-26	Klebsiella	2
2009	IMP-26	Pseudomonas	2
2010	IMP-26	Klebsiella	1
2010	IMP-26	Pseudomonas	1
2011	IMP-26	Klebsiella	10
2011	IMP-27	Escherichia coli	1
2012	IMP-26	Pseudomonas	1
2012	IMP-27	Providencia	11
2013	IMP-26	Enterobacter	1
2013	IMP-26	Klebsiella	6
2014	IMP-26	Acinetobacter	1
2014	IMP-26	Enterobacter	2
2014	IMP-26	Escherichia coli	2
2014	IMP-26	Klebsiella	1
2014	IMP-26	Pseudomonas	12
2014	IMP-27	Escherichia coli	2
2014	IMP-27	Klebsiella	1
2014	IMP-27	Providencia	1
2015	IMP-26	Enterobacter	8
2015	IMP-26	Pseudomonas	1
2016	IMP-26	Enterobacter	2
2016	IMP-26	Klebsiella	1
2016	IMP-26	Pseudomonas	2
2016	IMP-27	Proteus	2
2016	IMP-27	Providencia	1
2017	IMP-26	Enterobacter	5
2017	IMP-26	Escherichia coli	2
2017	IMP-26	Klebsiella	1
2017	IMP-26	Pseudomonas	12
2017	IMP-27	Escherichia coli	1
2017	IMP-27	Proteus	1
2017	IMP-27	Providencia	2
2018	IMP-26	Enterobacter	5
2018	IMP-26	Pseudomonas	7
2018	IMP-27	Morganella morganii	1
2018	IMP-27	Proteus	8
2018	IMP-27	Providencia	13
2019	IMP-26	Acinetobacter	1
2019	IMP-26	Enterobacter	1
2019	IMP-26	Pseudomonas	36
2019	IMP-27	Morganella morganii	3
2019	IMP-27	Proteus	35
2019	IMP-27	Providencia	23
2020	IMP-26	Acinetobacter	4
2020	IMP-26	Other Gram negative species	1
2020	IMP-26	Pseudomonas	97
2020	IMP-27	Morganella morganii	2
2020	IMP-27	Proteus	16
2020	IMP-27	Providencia	38
2021	IMP-26	Enterobacter	1
2021	IMP-26	Klebsiella	2
2021	IMP-26	Pseudomonas	17
2021	IMP-26	Serratia marcescens	1
2021	IMP-27	Citrobacter	1
2021	IMP-27	Escherichia coli	1
2021	IMP-27	Morganella morganii	4
2021	IMP-27	Proteus	19
2021	IMP-27	Providencia	45
2022	IMP-26	Klebsiella	2
2022	IMP-26	Pseudomonas	3
2022	IMP-27	Morganella morganii	13
2022	IMP-27	Proteus	23
2022	IMP-27	Providencia	36
2023	IMP-27	Morganella morganii	9
2023	IMP-27	Proteus	20
2023	IMP-27	Providencia	35
2023	IMP-27	Salmonella enterica	3
