# Supplementary material for: The rise and global spread of IMP carbapenemases (1996-2023): a genomic epidemiology study
Source: Nat Commun. 2025 Dec 9;17:183. doi: 10.1038/s41467-025-66874-7 (PMC12780205; doi:10.1038/s41467-025-66874-7)
Supplement: Supplementary file 6 — Source Data [file 41467_2025_66874_MOESM6_ESM.zip › Source_data/Source_data_Fig_7B.tsv]

generic_source	isolation_type	count
Bird	Animal	2
Crow	Animal	11
Mastitis milk	Animal	1
Swine	Animal	5
Wild animal	Animal	32
Aquatic animals/plants/environ	Environmental/Other	47
Cleaning car	Environmental/Other	1
Clinical environment	Environmental/Other	192
Clinical item	Environmental/Other	13
Environmental	Environmental/Other	3
Environmental swab	Environmental/Other	12
Food	Environmental/Other	3
Hospital	Environmental/Other	10
Hospital room/ensuite bathroom	Environmental/Other	10
Hospital sewage	Environmental/Other	37
Hospital shower	Environmental/Other	47
Hospital sink	Environmental/Other	54
Laboratory	Environmental/Other	2
Manure	Environmental/Other	1
River water	Environmental/Other	2
Sludge	Environmental/Other	2
Soil	Environmental/Other	4
Unknown	Environmental/Other	7
Wastewater	Environmental/Other	16
Water	Environmental/Other	1
